# Supplementary material for: Phylogeny and Fatty Acid Profiles of New Pinnularia (Bacillariophyta) Species from Soils of Vietnam
Source: Cells. 2022 Aug 7;11(15):2446. doi: 10.3390/cells11152446 (PMC9368540; doi:10.3390/cells11152446)
Supplement: Supplementary file 1 [file cells-11-02446-s001.zip]

Archive with 2 entries (2 files):
- Appendix S1.txt
- Appendix S2.txt
