# Supplementary material for: Phylogeny and Fatty Acid Profiles of New Pinnularia (Bacillariophyta) Species from Soils of Vietnam
Source: Cells. 2022 Aug 7;11(15):2446. doi: 10.3390/cells11152446 (PMC9368540; doi:10.3390/cells11152446)
Supplement: Supplementary file 1 [file cells-11-02446-s001.zip › Appendix S1.txt]

>Sellaphora_pupula
acattccaaggtccagctacaggtattattgtagaacgtgagcgtttaaacaaatacggtactccattattaggtgctacagtaaaaccaaaattaggtttatctggtaaaaactatggtcgtgtagtatacgaaggtttaaaaggtggtttagacttcttaaaagatgacgaaaacattaactctcaaccattcatgcgttggagagaacgtttcttatactgtatggaaggtattaaccgtgcttctgcagctacaggtgaagttaaaggttcttacttaaacatcactgctggtactatggaagaagtttacaaacgtgcagaatacgctaaagcagttggttctgtagttgttatgatcgatttagtaatgggttacacagcaattcaaagttctgctctttgggctcgtgacaacgacatgcttttacatttacaccgtgcaggaaactctacttacgctcgtcaaaagaatcatggtattaacttccgtgtaatctgtaaatggatgcgtatggctggtgtagaccatatccacgctggtacagttgttggtaaattagaaggtgatcctttaatgattaaaggtttctacgatgttttacgtagaacaattttagacgttaacttaccatacggtatcttctttgagatgacatgggctagtttacgtaaatgtatgcctgttgcatctggtggtatccactgtggtcaaatgcaccaattaattcactacttaggtgatgacgtagtattacaattcggtggtggtacaattggtcacccagatggtattcaagcaggagctacagctaaccgtgttgctttagaagcaatgatcttagctcgtaacgaaggtgttgattatttcaacaaccaagttggtccgcaaattttacgtgatgcagctagaacatgtggtccattacaaactgctttagatttatggaaagatattccagctccattagcgtatattaacgttgttgcagttaaaaagctcgtagttggatttgtggttgcag-gtgcggttccga--aatgttt-----tggtgctgc--acgttgcagccatccttgggtggaatctgtgtggcattaggttgtcgtgcaggggatgcccatcgtttactgtgaaaaaattagagtgttcaaagcaggcttatgccgttgaatatattagcatggaataatgagataggaccttggtactattttgttggtttgcgcaccgaggtaatgattaatagggacagttgggggtatacgtattccattgtcagaggtgaaattcttggatttttggaagacgaactactgcgaaagcatttaccaaggatgttttcattaatcaagaacgaaagttaggggatcgaagatgattagatacca-tcgtagtctta
>Sellaphora_capitata
acattccaaggtccagctacaggtattattgtagaacgtgagcgtttaaacaaatatggtactccattattaggtgcaacagtaaaaccaaaattaggtttatctggtaaaaactatggtcgtgtagtatatgaaggtttaaaaggtggtttagacttcttaaaagatgatgaaaacattaactctcaaccattcatgcgttggagagaacgtttcttatactgtatggaaggtattaaccgtgcttctgcagctacaggtgaagttaaaggttcttacttaaacatcactgctggtactatggaagaagtttacaaacgtgcagaatacgctaaagcagttggttctgtagttgttatgatcgacttagtaatgggttacacagcaattcaaagttctgctctttgggctcgtgacaacgacatgcttttacacttacaccgtgcaggaaactctacttacgctcgtcaaaagaatcatggtattaacttccgtgtaatctgtaaatggatgcgtatggctggtgtagaccatatccacgctggtacagttgttggtaaattagaaggtgatcctttaatgattaaaggtttctacgatactttacgtagaacaactttagacgttaacttaccatacggtatcttctttgaaatgacatgggctagtttacgtaaatgtatgcctgttgcatctggtggtattcactgtggtcaaatgcaccaattaattcactacttaggtgatgacgtagtattacaattcggtggtggtacaattggtcacccagatggtattcaagcgggagctacagctaaccgtgttgctttagaagcaatgatcttagctcgtaacgaaggtgttgattacttcaacaaccaagttggtccacaaatcttacgtgatgctgctagaacatgtggtccattacaaactgctttagatttatggaaagatattccagctccattagcgtatattaacgttgttgcagttaaaaagctcgtagttggatttgtggatgcag-gtgcggctccga--aatgttt-----tggttctgc--acgttgcatccatccttgggtggaatctgtgtggcattaggttgtcgtgcaggggatgcccatcgtttactgtgaaaaaattagagtgttcaaagcaggcttacgccgttgaatatattagcatggaataatgagataggaccttggtactattttgttggtttgcgcaccgaggtaatgattaatagggacagttgggggtatccgtattccattgtcagaggtgaaattcttggatttttggaagacgaactactgcgaaagcatttaccaaggatgttttcattaatcaagaacgaaagttaggggatcgaagatgattagatacca-tcgtagtctta
>Sellaphora_blackfordensis
acattccaaggtccagctacaggtattattgtagaacgtgagcgtttaaacaaatatggtactccattattaggtgctacagtaaaaccaaaattaggtttatctggtaaaaactatggtcgtgtagtatacgaaggtttaaaaggtggtttagacttcttaaaagatgacgaaaacattaactctcaaccattcatgcgttggagagaacgtttcttatactgtatggaaggtattaaccgtgcttctgcagctacaggtgaagttaaaggttcttacttaaacatcactgctggtactatggaagaagtttacaaacgtgcagaatacgctaaagcagttggttctatagttgttatgatcgacttagtaatgggttacacagcaattcaaagttgtgctctttgggctcgtgacaacgacatgcttttacatttacaccgtgcaggaaactctacttacgctcgtcaaaagaatcatggtattaacttccgtgtaatctgtaaatggatgcgtatgtctggtgtagatcatatccacgctggtacagttgttggtaaattagaaggtgatcctttaatgattaaaggtttctacgatgttttacgtagaacaactttagacgttaacttaccatacggtatcttctttgagatgacatgggctagtttacgtaaatgtatgcctgttgcatctggtggtattcactgtggtcaaatgcaccaattaattcactacttaggtgatgacgtagtattacaattcggtggtggtacaattggtcacccagatggtattcaagcaggagctacagctaaccgtgttgctttagaagcaatgatcttagctcgtaacgaaggtgttgattatttcaacaaccaagttggtccgcaaattttacgtgatgccgctagaacatgtggtccattacaaactgctttagatttatggaaagatattccagctccattagcgtatattaacgttgttgcagttaaaaagctcgtagttggatttgtggttgcag-atgcggttccg---aatgttt-----tggtgctgc--atgttgcagccatccttgggtggaatctgtgtggcattaggttgtcgtgcaggggatgcccatcgtttactgtgaaaaaattagagtgttcaaagcaggcttatgccgttgaatatattagcatggaataatgagataggaccttggtactattttgttggtttgcgcaccgaggtaatgattaatagggacagttgggggtattcgtattccattgtcagaggtgaaattcttggatttttggaagacgaactactgcgaaagcatttaccaaggatgttttcattaatcaagaacgaaagttaggggatcgaagatgattagatacca-tcgtagtctta
>Sellaphora_auldreekie
acattccaaggtccagctactggtatcgttgtagagcgtgagcgtttaaacaaatacggtactccattattaggtgctacagtaaaaccaaaattaggtttatctggtaaaaactatggtcgtgtagtatacgaaggtttaaaaggtggtttagacttcttaaaagatgacgaaaacattaactctcaaccattcatgcgttggagagagcgtttcttatactgtatggaaggtattaaccgtgcttctgcagctacaggtgaagttaaaggttcttacttaaacttcactgctggtactatggaagaagtttacaaacgtgcagaatacggtaaagcagtaggttctgtaattgttatgatcgacttagtaatgggttacacagcaattcaaagtgctgcaatctgggctcgtgataatgacatgcttttacacttacaccgtgcaggtaactctacttacgctcgtcaaaagaaccatggtattaacttccgtgtaatctgtaaatggatgcgtatggctggtgtagaccatatccacgctggtacagttgttggtaaattagaaggtgatcctttaatgattaaaggtttctacgatactttacgtagaacaactttagacgttaacttaccatacggtatcttcttcgaaatgacatgggctagtttacgtaaatgtatgcctgttgcatcaggtggtatccactgtggtcaaatgcaccaattagttcattacttaggtgatgacgtagtattacaatttggtggtggtacaattggtcaccctgatggtattcaagcaggtgctactgctaaccgtgttgctttagaagcaatgatcttagctcgtaacgaaggtgttgattacttcaacagccaagttggtccacaaattttacgtgatgcagctagaacatgtggtccattacaaactgctttagatttatggaaagatattccagctccattagcgtatattaacgttgttgcagttaaaaagctcgtagttggatttgtggtttcag-gtgcgg-tccaa--aattttt-----tggtactgc--atgttggagccatccttgggtggaatctgtgtggcattaggttgtcgcgcaggggatgcccatcgtttactgtgaaaaaattagagtgttcaaagcaggcttatgccgttgaatatattagcatggaataatgagataggaccttggtactattttgttggtttgcgcaccgaggtaatgattaacagggacagttgggggtattcgtatt-cattgtcagaggtgaaattcttggatttttggaagacgaactactgcgaaagcatttaccaaggatgttttcattaatcaagaacgaaagttaggggatcgaagatgattagatacca-tcgtagtctta
>Pinnularia_termitina
acattccaaggtccagcgacaggtgttgttgtagaacgtgagcgtttaaacaaatacggtactccattattaggtgcaacagtaaaaccaaaattaggtttatctggtaaaaactatggtcgtgtagtattcgaaggtttaaaaggtggtttagacttcttaaaagatgatgaaaacattaactctcaaccattcatgcgttggagagaacgtttcttaaactgtatggaaggtattaaccgtgcttcatcatcaacaggtgaagttaaaggttcatacttaaacatcactgctggtacaatggaacaagtttacgaacgtgcagaatatgctaaatcagtaggttctatcatcgttatgatcgacttagttatgggttacacagcaatccaatcttctgcgatttgggctcgtaacaatgacatgcttttacatttacaccgtgcaggtaactcaacttacgctcgtcaaaaaaatcatggtattaacttccgtgttatttgtaaatggatgcgtatgtctggtgtagatcacatccacgctggtacagttgttggtaaattagaaggtgatcctttaatgattaaaggtttctacgatactttattattaacacatttagatgttaacttaccatacggtttattcttcgaaatgtcatgggctagtttacgtaaatgtatgcctgttgcatctggtggtattcactgtggtcaaatgcaccaattaattcactatttaggtgatgacgtagtattacaatttggtggtggtacaattggtcaccctgatggtattcaagcaggtgctacagctaaccgtgttgctttagaagcaatggtattagctcgtaacgaaggtgctgattactttaataaccaagttggtccacaaattttacgcgatgctgctaaaacatgcggtccgttacaaacagcgttagatttatggaaagatattccagctccaatagcgtatattaaagttgttgcagttaaaaagctcgtagttggatttgtggcggcac-ctgcgg-tccga--attgttt-----tggtactgc--gtggtgttgccatctttgggtggaacctgtggggcattaggttgttttgcaggggatatccatcgtttactgtgaaaaaattagagtgttcaaagcaggcttacgccgatgaatatactagcatggaataatgaaataggactttggtactattttgttggtttgcgcaccaaagtaatgattaatagggacagttgggggtattcgtattccattgtcagaggtgaaattcttggatttttggaagacgaactactgcgaaagcatttaccaaggatgttttcattaatcaagaacgaaagttaggggatcgaagatgattagatacca-tcgtagtctta
>Caloneis_lewisii
acgttccaaggaccagcaacaggtgttattgtagaacgtgagcgtttaaacaaatacggttgtccattattaggtgcaacagtaaaaccaaaactaggtttatctggtaaaaactacggtcgtgtagtatatgaaggtttaaaaggtggtttagacttcttaaaagatgatgaaaacattaactctcaaccatttatgcgttggagagaacgtttcttaaattgtatggaaggtatcaaccgtgcttctgctgcaacaggtgaagttaaaggttcatacttaaacatcactgctggtactatggaagaagttatcaaacgtgcagaatacgctaaatcagtaggttctgttatcgttatgatcgatttagttatgggttacacagcaattcaaagtgctgctatttgggctcgtgaaaacgatatgcttttacatttacaccgtgcaggtaactcaacttatgcacgtcaaaaaaatcatggtatcaacttccgtgttatctgtaaatggatgcgtatgtctggtgtagatcatatccacgctggtacagttgttggtaaattagaaggtgatcctttaatgatcagaggtttctacgatactttattactaacaaacttagaagttaacttaccatacggtattttcttcgaaatgacatgggctagtttacgtaaatgtatgcctgtagcatctggtggtattcactgtggtcaaatgcaccaattaatttattatttaggtgatgatgtagttttacaattcggtggtggtacaattggtcaccctgatggtattcaagctggtgctacagctaaccgtgttgctttagaatcaatggttatggctcgtaacgaaggtgctgattacttcaataaccaagttggtccacaaattttacgcgacgctgctaaaacatgtggtcctttacaaacagctttagatttatggaaagatattccagctccaatagcgtatattaaagttgttgcagttaaaaagctcgtagttggatttgtggtggtgc-ctgcgg-tccaa--aat-ttt-----tggtgctgt--gtggcactgccatccttgggtggaacctgtggggcattagcttgttttgcaggggatgcccatcgtttactgtgaaaaaattagagtgttcaaagcaggcttacgccgttgaatatattagcatggaataatgagataggactctggtgctattttgttggtttgcgcaccgaagtaatgattaatagggacagttgggggtattcgtattccattgtcagaggtgaaattcttggatttttggaagacgaactactgcgaaagcatttaccaaggatgttttcattaatcaagaacgaaagttaggggatcgaagatgattagatacca-tcgtagtctta
>Pinnularia_brebissonii
acattccaaggtcctgcgacaggtgttgttgtagagcgtgagcgtttaaacaaatacggtgctccattattaggtgcaacagtaaaaccaaaattaggtttatctggtaaaaactacggtcgtgtagtatatgaaggtttaaaaggtggtttagacttcttaaaagatgatgaaaacattaactcacaaccatttatgcgttggagagagcgtttcttatactgtatggaaggtattaaccgtgctgctgcagcaacaggtgaagttaaaggttcatacttaaacatcactgctggtacaatggaagaagtgtacaaacgtgcagaatatgctaaatcagtaggttctgtaatcgttatgatcgatttagttatgggttacacagcaattcaaagtgctgctatctgggctcgtaacaacgatatgatcttacacttacaccgtgcaggtaactcaacttacgctcgtcaaaagaaccatggtattaacttccgtgttatctgtaaatggatgcgtatgtctggtgtagatcacatccacgctggtacagttgttggtaaattagaaggtgatcctttaatgattaaaggtttctacgatactttattattaacacatttagatgttaacttaccatacggtattttcttcgaaatgtcatgggctagtttacgtaaatgtatgcctgttgcatctggtggtatccactgtggtcaaatgcaccaattaattcactacttaggtgatgacgtagtattacaattcggtggtggtacaatcggtcaccctgatggtattcaagcaggtgctacagctaaccgtgttgctttagaagcaatggtattagctcgtaacgaaggtgctgactacttcaacaatcaagtaggtccacaaattttacgtgatgctgctagaacatgcggtcctttacaaacagctttagacttatggaaagatattccagctccaatagcgtatattaaagttgttgcagttaaaaagctygtagttgtatttgtggttgtgc-ctgtag-tccga--actattt-----tggtactac--aaggcactgccatcctttggggaaacctgtgtggcattagcttgtcttacaggggacgccaatcctttactgtgaaaaaattagagtgttcaaagcaggcttatgccgttgaatagattagcatggaataatgaaataggacttttgtactattttgttggtttgtgtactaaagtaatgattaaaagggacagttgggggtattcgtattccattgtcagaggtgaaattcttggatttgtggaagacgaactactgcgaaagcatttaccaaggatgttttcattaatcaagaacgaaagttaggggatcgaagatgattagatacca-tcgtagtctta
>Sellaphora_minima
acattccaaggtccagcgactggtattgttgtagagcgtgagcgtttaaacaaatacggtactccattattaggtgctacagtaaaaccaaaattaggtttatctggtaaaaactatggtcgtgtagtatacgaaggtttaaaaggtggtttagacttcttaaaagatgatgagaacattaactctcaaccattcatgcgttggagagagcgtttcttatactgtatggaaggtattaaccgtgcttctgcagctacaggtgaaacgaaaggttcttacttaaacatcactgctggtactatggaagaagtgtacgcacgtgcagaatacggtaaagcagttggttctgtaattgtgatgatcgatttagttatgggttacacagcaattcaatctgctgcaatttggtctcgtaacaacgacatgattttacacttacaccgtgcaggtaactctacttacgctcgtcaaaaaaatcatggtattaacttccgtgtaatttgtaaatggatgcgtatggcaggtgtagaccatatccccgctggtacagttgttggtaaattagaaggtgatcctttaatgattaaagggttctacgatactttacgtcgaacaactttagatgttaacttaccattcggtatcttctttgaaatgacatgggctagtttacgtaaatgtatgcctgttgcttctggtggtatccactgtggtcaaatgcaccaattagttcactacttaggtgatgacgtagtattacaattcggtggtggtacaattggtcaccctgatggtattcaagcaggtgctacagcaaaccgtgttgctttagaagcaatgattttagctcgtaacgaaggtgttgattacttcaacaaccaagttggtcctcaaatcttacgtgatgcagctagaacatgtggtccattacaaactgctttagatttatggaaagatattccagctccattagcgtatattaacgttgttgcagttaaaaagctcgtagttggatttgtggttcgtt-gcgcgg-tccca--atattatgtt--gggtgctgt--cgcgaggagccatccttgggtggaatctgtgtggcattaggttgtcgcgcaggggatgcccatcgtttactgtgaaaaaattagagtgttcaaagcaggcttatgccgttgaatatattagcatggaataatgagataggaccttggtactattttgttggtttgcgcaccgaggtaatgattaatagggacagttgggggtattcgtattccattgtcagaggtgaaattcttggatttctggaagacgaactactgcgaaagcatttaccaaggatgttttcattaatcaagaacgaaagttaggggatcgaagatgattagatacca-tcgtagtctta
>Pinnularia_acrosphaeria_KM349970
acattccaaggtccagcgacaggtgttattgtagaacgtgagcgtttaaacaaatacggtactccattattaggtgcaacagtaaaaccaaaattaggtttatctggtaaaaactatggtcgtgtagtatacgaaggtttaaaaggtggtttagacttcttaaaagatgatgaaaacattaactctcaaccatttatgcgttggagagaacgtttcttaaactgtatggaaggtattaaccgtgctgcttctgcaacaggtgaagttaaaggttcatacttaaacatcactgctggtacaatggaaagcgtttacgaacgtgcagaatatgctaaatcagtaggttctataattgttatgatcgacttagttatgggttacacagcaatccaatcttcagctatttgggctcgtaacaacgacatgcttttacacttacaccgtgcaggtaactcaacttacgctcgtcaaaaaaatcatggtattaacttccgtgttatttgtaaatggatgcgtatgtctggtgtagatcacatccacgctggtacagttgttggtaaattagaaggtgatcctttaatgattnnnnnnnnnnnnnnnnnnnnnnnnnnnnnnnnnnnnnnnnnnnnnnnnnnnnnnnnnnnnnnnnnnnnnnnnnnnnnnnnnnnnnnnnnnnnnnnnnnnnnnnnnnnnnnnnnnnnnnnnnnnnnnnnnnnnnnnnnnnnnnnnnnnnnnnnnnnnnnnnnnnnnnnnnnnnnnnnnnnnnnnnnnnnnnnnnnnnnnnnnnnnnnnnnnnnnnnnnnnnnnnnnnnnnnnnnnnnnnnnnnnnnnnnnnnnnnnnnnnnnnnnnnnnnnnnnnnnnnnnnnnnnnnnnnnnnnnnnnnnnnnnnnnnnnnnnnnnnnnnnnnnnnnnnnnnnnnnnnnnnnnnnnnnnnnnnnnnnnnnnnnnnnnnnnnnattccagctccaatagcgtatattaaagttgttgcagttaaaaagctcgtagttgaatttgtgtcagtgt-ctgaat-gttgg---ttcttt-----caacttgtt--cagtcattgtcattattgagtgaaaaccatggggcattaggttgttctgtggtagattctcatcatttactgtgaaaaaattagagtgttcaaagcaggcttatgccaatgaatatattagcatggaataatagaatgtaactttggaactattttgttggcttgtgtaccaaagtaatgattaatagggataattgggggtattcgtattccattgtcagaggtgaaattcttggatttttggaagacgaacaactgcgaaagcatttaccaaggatgttttcnnnnnnnnnnnnnnnnnnnnnnnnnnnnnnnnnnnnnnnnnnnnnn-nnnnnnnnnnn
>Pinnularia_acrosphaeria_KM350028
acattccaaggtccagcaacaggtgttattgtagaacgtgagcgtttaaacaaatacggtactccattattaggtgcaacagtaaaaccaaaattaggtttatctggtaaaaactatggtcgtgtagtatacgaaggtttaaaaggtggtttagacttcttaaaagatgatgaaaacattaactctcaaccatttatgcgttggagagagcgtttcttaaactgtatggaaggtattaaccgtgcttctgctgcaacaggtgaagttaaaggttcatacttaaacatcactgctggtacaatggaaaacgtttacgaacgtgcagaatatgctaaatcagtaggttctgtaattgttatgatcgacttagttatgggttacacagcaatccaatcttcagctatttgggctcgtaacaacgacatgatcttacacttacaccgtgcaggtaactcaacttacgctcgtcaaaaaaatcatggtattaacttccgtgttatttgtaaatggatgcgtatgtctggtgtagatcatatccacgctggtacagttgttggtaaattagaaggtgatcctttaatgattnnnnnnnnnnnnnnnnnnnnnnnnnnnnnnnnnnnnnnnnnnnnnnnnnnnnnnnnnnnnnnnnnnnnnnnnnnnnnnnnnnnnnnnnnnnnnnnnnnnnnnnnnnnnnnnnnnnnnnnnnnnnnnnnnnnnnnnnnnnnnnnnnnnnnnnnnnnnnnnnnnnnnnnnnnnnnnnnnnnnnnnnnnnnnnnnnnnnnnnnnnnnnnnnnnnnnnnnnnnnnnnnnnnnnnnnnnnnnnnnnnnnnnnnnnnnnnnnnnnnnnnnnnnnnnnnnnnnnnnnnnnnnnnnnnnnnnnnnnnnnnnnnnnnnnnnnnnnnnnnnnnnnnnnnnnnnnnnnnnnnnnnnnnnnnnnnnnnnnnnnnnnnnnnnnnnattccagctccaatagcgtatattaaagttgttgcagttaaaaagctcgtagttgaatttgtgtcagtgt-ttgaat-gctga---tttttt-----tagccattt--catacattgtcattattgagtggaagccatggggcattaggttgttctatggcagattctcatcttttactgtgaaaaaattaaagtgttcaaagcaggcttatgccaatgaatatattagcatggaataatagaatgtaactttggaactattttgttggcttgtgtaccaaagtaatgattaatagggataattgggggtattcgtattccattgtcaaaggtgaaattcttggatttttggaagacgaacaactgcgaaagcatttaccaaggatgttttcnnnnnnnnnnnnnnnnnnnnnnnnnnnnnnnnnnnnnnnnnnnnnn-nnnnnnnnnnn
>Pinnularia_amphisbaena_KM084980
acattccaaggtcctgcgacaggtgttattgtagagcgtgagcgtttaaacaaatacggtgctccattattaggtgctacagtaaaaccgaaattaggtttatctggtaaaaactatggtcgtgtagtatacgaaggtttaaaaggtggtttagacttcttaaaagatgatgagaacattaactcacaaccattcatgcgttggagagagcgtttcttatactgtatggaaggtattaaccgtgcagcagcagcaacaggtgaagttaaaggttcatacttaaacatcactgctggtacaatggaacaagtttatgaacgtgcaaactacgctaaagcagtaggttctatcattgttatgatcgatttagttatgggttacacagcaattcaaagtgctgcgttatgggctcgtaacaacgatatgttattacacttacaccgtgctggtaactcaacttacgctcgtcaaaaaaatcatggtattaacttccgtgttatttgtaaatggatgcgtatgtctggtgtagatcatatccacgctggtactgttgttggtaaattagaaggtgatcctttaatgattaannnnnnnnnnnnnnnnnnnnnnnnnnnnnnnnnnnnnnnnnnnnnnnnnnnnnnnnnnnnnnnnnnnnnnnnnnnnnnnnnnnnnnnnnnnnnnnnnnnnnnnnnnnnnnnnnnnnnnnnnnnnnnnnnnnnnnnnnnnnnnnnnnnnnnnnnnnnnnnnnnnnnnnnnnnnnnnnnnnnnnnnnnnnnnnnnnnnnnnnnnnnnnnnnnnnnnnnnnnnnnnnnnnnnnnnnnnnnnnnnnnnnnnnnnnnnnnnnnnnnnnnnnnnnnnnnnnnnnnnnnnnnnnnnnnnnnnnnnnnnnnnnnnnnnnnnnnnnnnnnnnnnnnnnnnnnnnnnnnnnnnnnnnnnnnnnnnnnnnnnnnnnnnnnnattccagctccaatagcgtatattaaagttgttgtagttaaaaagctcgtagttgaacttttgaaagtgc-tgctag-tctga----ttttt-----cagtgctaa--cggtgtctttcatc-ataagcaaaatctgtagagtattaagttgttttacagggagaacttatcatttactgtgaagaaactaaagtgtttaaagcaggcttatgccattgaataaattagcatggaataatcatataggacttgggtactactttgttggtttgtgtacaatagtaatggtgaataggaataattgggggtatttgtattccattgtcagaggtgaaattcttggatttctggaagacacacaactgcaaaagcatttaccaaagatgttttcnnnnnnnnnnnnnnnnnnnnnnnnnnnnnnnnnnnnnnnnnnnnnn-nnnnnnnnnnn
>Pinnularia_amphisbaena_KM349972
acattccaaggtcctgcgacaggtgttattgtagagcgtgagcgtttaaacaaatacggtgctccattattaggtgctacagtaaaaccgaaattaggtttatctggtaaaaactatggtcgtgtagtatacgaaggtttaaaaggtggtttagacttcttaaaagatgatgagaacattaactcacaaccattcatgcgttggagagagcgtttcttatactgtatggaaggtattaaccgtgcagcagcagcaacaggtgaagttaaaggttcatacttaaacatcactgctggtacaatggaacaagtttatgaacgtgcaaactacgctaaagcagtaggttctatcattgttatgatcgatttagttatgggttacacagcaattcaaagtgctgcgttatgggctcgtaacaacgatatgttattacacttacaccgtgctggtaactcaacttacgctcgtcaaaaaaatcatggtattaacttccgtgttatttgtaaatggatgcgtatgtctggtgtagatcatatccacgctggtactgttgttggtaaattagaaggtgatcctttaatgattnnnnnnnnnnnnnnnnnnnnnnnnnnnnnnnnnnnnnnnnnnnnnnnnnnnnnnnnnnnnnnnnnnnnnnnnnnnnnnnnnnnnnnnnnnnnnnnnnnnnnnnnnnnnnnnnnnnnnnnnnnnnnnnnnnnnnnnnnnnnnnnnnnnnnnnnnnnnnnnnnnnnnnnnnnnnnnnnnnnnnnnnnnnnnnnnnnnnnnnnnnnnnnnnnnnnnnnnnnnnnnnnnnnnnnnnnnnnnnnnnnnnnnnnnnnnnnnnnnnnnnnnnnnnnnnnnnnnnnnnnnnnnnnnnnnnnnnnnnnnnnnnnnnnnnnnnnnnnnnnnnnnnnnnnnnnnnnnnnnnnnnnnnnnnnnnnnnnnnnnnnnnnnnnnnnnattccagctccaatagcgtatattaaagttgttgtagttaaaaagctcgtagttgaacttttgaaagtgc-tgctag-tctga----ttttt-----cagtgctaa--cggtgtctttcatc-ataagcaaaatctgtagagtattaagttgttttacagggagaacttatcatttactgtgaagaaactaaagtgtttaaagcaggcttatgccattgaataaattagcatggaataatcatataggacttgggtactactttgttggtttgtgtacaatagtaatggtgaataggaataattgggggtatttgtattccattgtcagaggtgaaattcttggatttctggaagacacacaactgcaaaagcatttaccaaagatgttttcnnnnnnnnnnnnnnnnnnnnnnnnnnnnnnnnnnnnnnnnnnnnnn-nnnnnnnnnnn
>Pinnularia_baicalodivergens_KM349990
acgttccaaggtccagcaacaggtgttattgtagaacgtgaacgtttaaacaaatacggtgctccattattaggtgctacagtaaaaccaaaattaggtttatctggtaaaaactatggtcgtgttgtatatgaaggtttaaaaggtggtttagacttcttaaaagatgacgaaaacattaactctcaaccattcatgcgttggagagaacgtttcctaaactgtatggaaggtattaaccgtgcttctgcatcaacaggtgaaagtaaaggttcatacttaaacatcactgctggtactatggaagaagtttacgcacgtgctaactatgcaaaagcagtaggttctgttattgttatgatcgacttagttatgggttacacagcaattcaaagttctgctatttgggctcgtaataacgatatgatcttacacttacaccgtgcaggtaactcaacttacgctcgtcaaaagaatcatggtattaacttccgtgttatttgtaaatggatgcgtatgtctggtgtagatcacatccacgctggtacagttgtaggtaaattagaaggtgatcctttaatgattnnnnnnnnnnnnnnnnnnnnnnnnnnnnnnnnnnnnnnnnnnnnnnnnnnnnnnnnnnnnnnnnnnnnnnnnnnnnnnnnnnnnnnnnnnnnnnnnnnnnnnnnnnnnnnnnnnnnnnnnnnnnnnnnnnnnnnnnnnnnnnnnnnnnnnnnnnnnnnnnnnnnnnnnnnnnnnnnnnnnnnnnnnnnnnnnnnnnnnnnnnnnnnnnnnnnnnnnnnnnnnnnnnnnnnnnnnnnnnnnnnnnnnnnnnnnnnnnnnnnnnnnnnnnnnnnnnnnnnnnnnnnnnnnnnnnnnnnnnnnnnnnnnnnnnnnnnnnnnnnnnnnnnnnnnnnnnnnnnnnnnnnnnnnnnnnnnnnnnnnnnnnnnnnnnnnattccagctccaatagcgtatattaaagttgttgcagttaaaaagctcgtagttggatgtgtggtggctctgtgcgg-tccaa--attcttt-----tggtgctgt--gttgagctgccatccttgggtggaacctgtggggcattaggttgttctgcaggggatgcccatcgtttactgtgaaaaaattagagtgttcaaagcaggcttacgccgttgaatatattagcatggaataatgagataggactttggtgctattttgttggtttgcgcgccgaagtaatgattaatagggacagttgggggtattcgtattccattgtcagaggtgaaattcttggatttctggaagacgaactactgcgaaagcatttaccaaggatgttttcnnnnnnnnnnnnnnnnnnnnnnnnnnnnnnnnnnnnnnnnnnnnnn-nnnnnnnnnnn
>Pinnularia_baicalodivergens_KM349992
acgttccaaggtccagcaacaggtgttattgtagaacgtgaacgtttaaacaaatacggtgctccattattaggtgctacagtaaaaccaaaattaggtttatctggtaaaaactatggtcgtgttgtatatgaaggtttaaaaggtggtttagacttcttaaaagatgacgaaaacattaactctcaaccattcatgcgttggagagaacgtttcctaaactgtatggaaggtattaaccgtgcttctgcatcaacaggtgaaagtaaaggttcatacttaaacatcactgctggtactatggaagaagtttacgcacgtgctaactatgcaaaagcagtaggttctgttattgttatgatcgacttagttatgggttacacagcaattcaaagttctgctatttgggctcgtaataacgatatgatcttacacttacaccgggcaggtaactcaacttacgctcgtcaaaagaatcatggtattaacttccgtgttatttgtaaatggatgcgtatgtctggagtagatcacatccacgctgttacagttgtaggtaaattacaaggtgatcctttaatgattnnnnnnnnnnnnnnnnnnnnnnnnnnnnnnnnnnnnnnnnnnnnnnnnnnnnnnnnnnnnnnnnnnnnnnnnnnnnnnnnnnnnnnnnnnnnnnnnnnnnnnnnnnnnnnnnnnnnnnnnnnnnnnnnnnnnnnnnnnnnnnnnnnnnnnnnnnnnnnnnnnnnnnnnnnnnnnnnnnnnnnnnnnnnnnnnnnnnnnnnnnnnnnnnnnnnnnnnnnnnnnnnnnnnnnnnnnnnnnnnnnnnnnnnnnnnnnnnnnnnnnnnnnnnnnnnnnnnnnnnnnnnnnnnnnnnnnnnnnnnnnnnnnnnnnnnnnnnnnnnnnnnnnnnnnnnnnnnnnnnnnnnnnnnnnnnnnnnnnnnnnnnnnnnnnnnattccagctccaatagcgtatattaaagttgttgcagttaaaaagctcgtagttggatgtgtggtggctctgtgcgg-tccaa--attcttt-----tggtgctgt--gttgagctgccatccttgggtggaacctgtggggcattaggttgttctgcaggggatgcccatcgtttactgtgaaaaaattagagtgttcaaagcaggcttacgccgttgaatatattagcatggaataatgagataggactttggtgctattttgttggtttgcgcgccgaagtaatgattaatagggacagttgggggtattcgtattccattgtcagaggtgaaattcttggatttctggaagacgaactactgcgaaagcatttaccaaggatgttttcnnnnnnnnnnnnnnnnnnnnnnnnnnnnnnnnnnnnnnnnnnnnnn-nnnnnnnnnnn
>Pinnularia_borealis
acattccaaggtccagcgacaggtgttattgtagaacgtgagcgtttaaacaaatacggtgctccattattaggtgcaacagtaaaaccaaaattaggtttatctggtaaaaactacggtcgtgtagtatacgaaggtttaaaaggtggtttagacttcttaaaagatgatgaaaacattaactctcaaccattcatgcgttggagagagcgtttcttatactgtatggaaggtattaaccgtgctgctgcagcaacaggtgaagttaaaggttcatatttaaacatcactgctggtacaatggaagaagtgtacaaacgtgcagaatatggtaaagcagtaggttctatcattgttatgatcgatttagttatgggttacacagcaatccaaagtgcagctatctgggctcgtaataacgatatgatcttacatttacaccgtgcaggtaactcaacttacgctcgtcaaaaaaaccatggtattaacttccgtgttatttgtaaatggatgcgtatgtctggtgtagatcacatccacgctggtacagttgttggtaaattagaaggtgatcctttaatgattaaaggtttctatgatactttattattaacacacttagatgttaacttaccatacggtattttcttcgaaatgtcatgggctagtttacgtaaatgtatgccagttgcatctggtggtattcactgtggtcaaatgcaccaattaattcactatttaggtgatgacgtagtattacaatttggtggtggtacaatcggtcatcctgatggtattcaagcaggtgctacagctaaccgtgttgctttagaagcaatggtattagctcgtaacgaaggtgctgattacttcaacaaccaagttggtccacaaattttacgtgatgctgctagaacatgtggtcctttacaaacagctttagacttatggaaagatattccagctccaatagcgtatactaaagttgttgcagttaaaaagctcgtagttggacctgtggtgcggc-tggtcg-ttcaa--tttgttt------tgtacgg---ccggtcgaaccatgattgagtggaatttgcagagcattaagttgttgtgcaaagggtgctcatcttttactgtgaaaaaattagagtgttcaaagcaggcttatgccgttgaatagattagcatggaataatgagacaaggctttgatgctattttgttggtttgtgcgttgaagtaatgattaatagggacagttggggatattggtattccattgtcagaggtgaaattcttggatttctggaagacgcacgactgcgaaagcatttatcaaggatgttttcattaatcaagaacgaaagttaggggatcgaagatgattagatacca-tcgtagtctta
>Pinnularia_borealis_var._subislandica
acattccaaggtccagcgacaggtgttattgtagaacgtgagcgtttaaacaaatacggtgctccattattaggtgcaacagtaaaaccaaaattaggtttatctggtaaaaactacggtcgtgtagtatacgaaggtttaaaaggtggtttagactttttaaaagatgacgaaaacattaactctcaaccattcatgcgttggagagagcgtttcttatactgtatggaaggaattaaccgtgctgctgcagcaacaggtgaagttaaaggttcatatttaaacatcactgctggtacgatggaagaagtttacaaacgtgcagaatatggtaaagcggtaggttctgttattgttatgatcgatttagttatgggttacacagcaatccaaagtgcagctatttgggctcgtaataacgatttaattttacacttacaccgtgcaggtaactcaacttacgctcgccaaaaaaaccatggtattaacttccgtgttatctgtaaatggatgcgtatgtctggagtagatcacatccacgctggtacagttgttggtaaattagaaggtgatcctttaatgattaaaggtttctacgatactttattattaacacacttagatgttaacttaccttacggtattttcttcgaaatgtcatgggcaagtttacgtaaatgtatgccagttgcatctggtggtatccactgtggtcaaatgcaccaattacttcactacttaggtgatgacgtagtattacaatttggtggtggtacaatcggtcaccctgatggtattcaagcaggtgctacagcgaaccgtgttgctttagaagcaatggtattagctcgtaacgaaggtgctgattacttcaataaccaagttggtccacaaattttacgtgatgctgctagaacatgtggtcctttacaaacagctttagacttatggaaagatattccagctccaatagcgtatactaaagttgttgcagttaaaaagctcgtagttgaacctgtggttcgac-cagtcg-gtcag--cctggtt------gattttgt--actgctggatcatcattgagtgaaagtggcagagcattaagttgttgtgccaacgacactcatcttttactgtgaaaaaattagagtgttcaaagcaggcttacgccgttgaatagattagcatggaataatgagacaaggctttgatgctattttgttggtttgtgcattgaagtaatgattaatagggacagttgggggtattcgtattccattgtcagaggtgaaattcttggatttctggaagacgaacgactgcgaaagcatttaccaaggatgttttcattaatcaagaacgaaagttaggggatcgaagatgattagatacca-tcgtagtctta
>Pinnularia_cf._subgibba_var._sublinearis
acattccaaggtccagcgacaggtgttattgtagaacgtgagcgtttaaacaaatacggtactccattattaggtgcaacagtaaaaccaaaattaggtttatctggtaaaaactacggtcgtgtagtatacgaaggtttaaaaggtggtttagacttcttaaaagatgatgaaaacattaactctcaaccatttatgcgttggagagaacgtttcttaaactgtatggaaggtattaaccgtgctgcttctgcaacaggtgaagttaaaggttcatacttaaacatcactgctggtacaatggagcaagtttacgaacgtgctgaatatgctaaagcagtaggttctataattgttatgatcgacttagttatgggttacacagcaatccaatcttcagcgatctgggctcgtaacaatgatatgcttttacacttacaccgtgcaggtaactcaacttacgctcgtcaaaaaaatcatggtattaacttccgtgttatttgtaaatggatgcgtatgtctggtgtagatcatatccacgctggtacagttgttggtaaattagaaggtgatcctttaatgattnnnnnnnnnnnnnnnnnnnnnnnnnnnnnnnnnnnnnnnnnnnnnnnnnnnnnnnnnnnnnnnnnnnnnnnnnnnnnnnnnnnnnnnnnnnnnnnnnnnnnnnnnnnnnnnnnnnnnnnnnnnnnnnnnnnnnnnnnnnnnnnnnnnnnnnnnnnnnnnnnnnnnnnnnnnnnnnnnnnnnnnnnnnnnnnnnnnnnnnnnnnnnnnnnnnnnnnnnnnnnnnnnnnnnnnnnnnnnnnnnnnnnnnnnnnnnnnnnnnnnnnnnnnnnnnnnnnnnnnnnnnnnnnnnnnnnnnnnnnnnnnnnnnnnnnnnnnnnnnnnnnnnnnnnnnnnnnnnnnnnnnnnnnnnnnnnnnnnnnnnnnnnnnnnnnnattccagctccaatagcgtatattaaagttgttgcagttaaaaagctcgtagttggatttgtggtgctac-ctgcag-tccaa--ttagttt-----tggtgctag--cgggtggtgccatctttgggtggaacctgtagggcattagcttgttttgcaggggatatccatcgtttactgtgaaaaaattagagtgttcaaagcaggcttacgccgatgaatatactagcatggaataatgaaataggactttggtactattttgttggtttgcgcgccaaagtaatgattaatagggacagttgggggtattcgtattccatagtcagaggtgaaattcttggatttttggaagacgaactactgcgaaagcatttaccaaggatgttttcnnnnnnnnnnnnnnnnnnnnnnnnnnnnnnnnnnnnnnnnnnnnnn-nnnnnnnnnnn
>Pinnularia_fontinalis_KM349999
acgttccaaggtccagcaacaggtgttattgtagaacgtgagcgtttaaacaaatacggttgtccattattaggtgcaacagtaaaaccaaaattaggtttatctggtaaaaactacggtcgtgtagtatatgaaggtttaaaaggtggtttagacttcttaaaagatgatgaaaacattaactctcaaccatttatgcgttggagagagcgtttcttaaattgtatggaaggtatcaaccgtgcttctgctgcaacaggtgaagttaaaggttcatacttaaacatcactgctggtactatggacgaagttatcaaacgtgcagactatgctaaagcagtaggttctgtaatcgttatgatcgatttagttatgggttacacaggaattcaaagtgctgctatttgggctcgtgaaaacgatatgattttacatttacaccgtgcaggtaactcaacttacgcgcgtcaaaaaaatcatggtatcaacttccgtgttatctgtaaatggatgcgtatgtctggtgtagatcatatccacgctggtacagttgttggtaaattagaaggtgatcctttaatgattnnnnnnnnnnnnnnnnnnnnnnnnnnnnnnnnnnnnnnnnnnnnnnnnnnnnnnnnnnnnnnnnnnnnnnnnnnnnnnnnnnnnnnnnnnnnnnnnnnnnnnnnnnnnnnnnnnnnnnnnnnnnnnnnnnnnnnnnnnnnnnnnnnnnnnnnnnnnnnnnnnnnnnnnnnnnnnnnnnnnnnnnnnnnnnnnnnnnnnnnnnnnnnnnnnnnnnnnnnnnnnnnnnnnnnnnnnnnnnnnnnnnnnnnnnnnnnnnnnnnnnnnnnnnnnnnnnnnnnnnnnnnnnnnnnnnnnnnnnnnnnnnnnnnnnnnnnnnnnnnnnnnnnnnnnnnnnnnnnnnnnnnnnnnnnnnnnnnnnnnnnnnnnnnnnnnattccagctccaatagcgtatattaaagttgttgcagttaaaaagctcgtagttggatttgtggtggtgc-ctgcgg-tccaa--aatgttt-----tggtgctgt--cgggcactgccatccttgggtggaacctgtggggcattaggttgttttgcaggggatgcccatcgtttactgtgaaaaaattagagtgttcaaagcaggcttacgccgttgaatatattagcatggaataatgagataggactctggtgctattttgttggtttgcgcaccgaagtaatgattaatagggacagttgggggtattcgtattccattgtcagaggtgaaattcttggatttctggaagacgaactactgcgaaagcatttaccaaggatgttttcnnnnnnnnnnnnnnnnnnnnnnnnnnnnnnnnnnnnnnnnnnnnnn-nnnnnnnnnnn
>Pinnularia_fontinalis_KM350016
acgttccaaggtccagcaacaggtgttattgtagaacgtgagcgtttaaacaaatacggttgtccattattaggtgcaacagtaaaaccaaaattaggtttatctggtaaaaactacggtcgtgtagtatatgaaggtttaaaaggtggtttagacttcttaaaagatgatgaaaacattaactctcaaccatttatgcgttggagagagcgtttcttaaattgtatggaaggtatcaaccgtgcttctgctgcaacaggtgaagttaaaggttcatacttaaacatcactgctggtactatggacgaagttatcaaacgtgcagactatgctaaagcagtaggttctgtaatcgttatgatcgatttagttatgggttacacaggaattcaaagtgctgctatttgggctcgtgaaaacgatatgattttacatttacaccgtgcaggtaactcaacttacgcgcgtcaaaaaaatcatggtatcaacttccgtgttatctgtaaatggatgcgtatgtctggtgtagatcatatccacgctggtacagttgttggtaaattagaaggtgatcctttaatgattnnnnnnnnnnnnnnnnnnnnnnnnnnnnnnnnnnnnnnnnnnnnnnnnnnnnnnnnnnnnnnnnnnnnnnnnnnnnnnnnnnnnnnnnnnnnnnnnnnnnnnnnnnnnnnnnnnnnnnnnnnnnnnnnnnnnnnnnnnnnnnnnnnnnnnnnnnnnnnnnnnnnnnnnnnnnnnnnnnnnnnnnnnnnnnnnnnnnnnnnnnnnnnnnnnnnnnnnnnnnnnnnnnnnnnnnnnnnnnnnnnnnnnnnnnnnnnnnnnnnnnnnnnnnnnnnnnnnnnnnnnnnnnnnnnnnnnnnnnnnnnnnnnnnnnnnnnnnnnnnnnnnnnnnnnnnnnnnnnnnnnnnnnnnnnnnnnnnnnnnnnnnnnnnnnnnattccagctccaatagcgtatattaaagttgttgcagttaaaaagctcgtagttggatttgtggtggtgc-ctgcgg-tccaa--aatgttt-----tggtgctgt--cgggcactgccatccttgggtggaacctgtggggcattaggttgttttgcaggggatgcccatcgtttactgtgaaaaaattagagtgttcaaagcaggcttacgccgttgaatatattagcatggaataatgagataggactttggtgctattttgttggtttgcgcaccgaagtaatgattaatagggacagttgggggtattcgtattccattgtcagaggtgaaattcttggatttttggaagacgaactactgcgaaagcatttaccaaggatgttttcnnnnnnnnnnnnnnnnnnnnnnnnnnnnnnnnnnnnnnnnnnnnnn-nnnnnnnnnnn
>Pinnularia_kattiensis_KM350040
acattccaaggtcctgcgacaggtgttgttgtagaacgtgagcgtttaaacaaatacggtactccattattaggtgcaacagtaaaaccaaaattaggtttatctggtaaaaactacggtcgtgtagtatacgaaggtttaaaaggtggtttagacttcttaaaagatgatgaaaacattaactctcaaccatttatgagttggagagaacgtttcttaaactgtatggaaggtattaaccgtgctgcttctgcaacaggtgaagttaaaggttcatacttaaacatcactgctggtacaatggaagctgtttacgaacgtgctgaatatgctaaagcaataggttctgtaattgttatgatcgacttagttatgggttacacagcaatccaatcttcagcgatctgggctcgtaacaacgatatgattttacatttacaccgtgcaggtaactcagcttacgctcgtcaaaaaaatcatggtattaacttccgtgttatttgtaaatggatgcgtatgtctggtgtagatcacatccacgctggtacagttgttggtaaattagaaggtgatcctttaatgattnnnnnnnnnnnnnnnnnnnnnnnnnnnnnnnnnnnnnnnnnnnnnnnnnnnnnnnnnnnnnnnnnnnnnnnnnnnnnnnnnnnnnnnnnnnnnnnnnnnnnnnnnnnnnnnnnnnnnnnnnnnnnnnnnnnnnnnnnnnnnnnnnnnnnnnnnnnnnnnnnnnnnnnnnnnnnnnnnnnnnnnnnnnnnnnnnnnnnnnnnnnnnnnnnnnnnnnnnnnnnnnnnnnnnnnnnnnnnnnnnnnnnnnnnnnnnnnnnnnnnnnnnnnnnnnnnnnnnnnnnnnnnnnnnnnnnnnnnnnnnnnnnnnnnnnnnnnnnnnnnnnnnnnnnnnnnnnnnnnnnnnnnnnnnnnnnnnnnnnnnnnnnnnnnnnnattccagctccaatagcgtatattaaagttgttgcagttaaaaagctcgtagttggatttgtggtgctgc-ctgcag-tccaa--ttagctt-----tggtgctag--cgggtggcgccatctttgagtggaacctgtagggcattagcttgttctgcaggggagattcatcgtttactgtgaaaaaattagagtgttcaaagcaggcttacgccattgaatatactagcatggaataatgaaataggactttggtactattttgttggtttgcgcgccaaagtaatgattaatagggacagttgggggtattcgtattccatagtcagaggtgaaattcttggatttttggaagacgaactactgcgaaagcatttaccaaggatgttttcnnnnnnnnnnnnnnnnnnnnnnnnnnnnnnnnnnnnnnnnnnnnnn-nnnnnnnnnnn
>Pinnularia_kattiensis_KM350043
acattccaaggtcctgcgacaggtgttgttgtagaacgtgagcgtttaaacaaatacggtactccattattaggtgcaacagtaaaaccaaaattaggtttatctggtaaaaactacggtcgtgtagtatacgaaggtttaaaaggtggtttagacttcttaaaagatgatgaaaacattaactctcaaccatttatgcgttggagagaacgtttcttaaactgtatggaaggtattaaccgtgctgcttctgcaacaggtgaagttaaaggttcatacttaaacatcactgctggtacaatggaagctgtttacgaacgtgctgaatatgctaaagcaataggttctgtaattgttatgatcgacttagttatgggttacacagcaatccaatcttcagcgatctgggctcgtaacaacgatatgattttacatttacaccgtgcaggtaactcagcttacgctcgtcaaaaaaatcatggtattaacttccgtgttatttgtaaatggatgcgtatgtctggtgtagatcacatccacgctggtacagttgttggtaaattagaaggtgatcctttaatgattnnnnnnnnnnnnnnnnnnnnnnnnnnnnnnnnnnnnnnnnnnnnnnnnnnnnnnnnnnnnnnnnnnnnnnnnnnnnnnnnnnnnnnnnnnnnnnnnnnnnnnnnnnnnnnnnnnnnnnnnnnnnnnnnnnnnnnnnnnnnnnnnnnnnnnnnnnnnnnnnnnnnnnnnnnnnnnnnnnnnnnnnnnnnnnnnnnnnnnnnnnnnnnnnnnnnnnnnnnnnnnnnnnnnnnnnnnnnnnnnnnnnnnnnnnnnnnnnnnnnnnnnnnnnnnnnnnnnnnnnnnnnnnnnnnnnnnnnnnnnnnnnnnnnnnnnnnnnnnnnnnnnnnnnnnnnnnnnnnnnnnnnnnnnnnnnnnnnnnnnnnnnnnnnnnnnattccagctccaatagcgtatattaaagttgttgcagttaaaaagctagtagttggatttgtggtgctgc-ctgcag-tccaa--ttagctt-----tggtgctag--cgggtggcgccatctttgagtggaacctgtagggcattagcttgttctgcaggggagattcatcgtttactgtgaaaaaattagagtgttcaaagcaggcttacgccattgaatatactagcatggaataatgaaataggactttggtactattttgttggtttgcgcgccaaagtaatgattaatagggacagttgggggtattcgtattccatagtcagaggtgaaattcttggatttttggaagacgaactactgcgaaagcatttaccaaggatgttttcnnnnnnnnnnnnnnnnnnnnnnnnnnnnnnnnnnnnnnnnnnnnnn-nnnnnnnnnnn
>Pinnularia_neomajor_KM349974
acattccaaggtccagcgacaggtgttattgtggaacgtgagcgtttaaacaaatacggtgctccattattaggtgcaacagtaaaaccaaaattaggtttatctggtaaaaactacggtcgtgtagtatacgaaggtttaaaaggtggtttagacttcttaaaagatgacgaaaacattaactctcaaccatttatgcgttggagagagcgtttcttaaactgtatggaaggtattaaccgtgctgctgcagcaacaggtgaagttaaaggttcatacttaaacatcactgctggtactatggaagaagtttacgcacgtgcagaatatgctaaagcagtaggttctgttattgttatgatcgatttagttatgggttacacagcaatccaaactgcagctatctgggctcgtaacaacgatatgatcttacacttacaccgtgcaggtaactcaacttacgctcgtcaaaaaaatcacggtattaacttccgtgttatctgcaaatggatgcgtatgtctggtgtagaccacatccacgctgggacagttgttggtaaattagaaggtgaccctttaatgattnnnnnnnnnnnnnnnnnnnnnnnnnnnnnnnnnnnnnnnnnnnnnnnnnnnnnnnnnnnnnnnnnnnnnnnnnnnnnnnnnnnnnnnnnnnnnnnnnnnnnnnnnnnnnnnnnnnnnnnnnnnnnnnnnnnnnnnnnnnnnnnnnnnnnnnnnnnnnnnnnnnnnnnnnnnnnnnnnnnnnnnnnnnnnnnnnnnnnnnnnnnnnnnnnnnnnnnnnnnnnnnnnnnnnnnnnnnnnnnnnnnnnnnnnnnnnnnnnnnnnnnnnnnnnnnnnnnnnnnnnnnnnnnnnnnnnnnnnnnnnnnnnnnnnnnnnnnnnnnnnnnnnnnnnnnnnnnnnnnnnnnnnnnnnnnnnnnnnnnnnnnnnnnnnnnnattccagctccaatagcgtatattaaagttgttgcagttaaagagctcgtagttgaatctgtggtggtac-ctgggg-tccta--aatgttt-----tggttcc-t--tgggcactgccttcattgggtcgaacctgtgaggcattaggttgtttcatgggggatgcttgtcatttactgtgaaaaaattagagtgttcaaagcaggcttatgccattgaatagattagcatggaataataagataggacttgggtactattttgttggtttgtgtgccagagtaatgattaatagggacagttgggggtattcgtattccattgtcagaggtgaaattcttggatttttggaagacgaactactgcgaaagcatttaccaaggatgttttcnnnnnnnnnnnnnnnnnnnnnnnnnnnnnnnnnnnnnnnnnnnnnn-nnnnnnnnnnn
>Pinnularia_neomajor_KM349983
acatttcaaggtccagcgacaggtgttattgtggaacgtgagcgtttaaacaaatacggtgctccattattaggtgcaacagtaaaaccaaaattaggtttatctggtaaaaactacggtcgtgtagtatacgaaggtttaaaaggtggtttagacttcttaaaagatgacgaaaacattaactctcaaccatttatgcgttggagagagcgtttcttaaactgtatggaaggtattaaccgtgctgctgcagcaacaggtgaagttaaaggttcatacttaaacatcactgctggtactatggaagaagtttacgcacgtgcagaatatgctaaagcagtaggttctgttattgttatgatcgatttagttatgggttacacagcaatccaaactgcagctatctgggctcgtaacaacgatatgatcttacacttacaccgtgcaggtaactcaacttacgctcgtcaaaaaaatcacggtattaacttccgtgttatctgcaaatggatgcgtatgtctggtgtcgaccacatccacgctgggacagttgttggtaaattagaaggtgaccctttaatgattnnnnnnnnnnnnnnnnnnnnnnnnnnnnnnnnnnnnnnnnnnnnnnnnnnnnnnnnnnnnnnnnnnnnnnnnnnnnnnnnnnnnnnnnnnnnnnnnnnnnnnnnnnnnnnnnnnnnnnnnnnnnnnnnnnnnnnnnnnnnnnnnnnnnnnnnnnnnnnnnnnnnnnnnnnnnnnnnnnnnnnnnnnnnnnnnnnnnnnnnnnnnnnnnnnnnnnnnnnnnnnnnnnnnnnnnnnnnnnnnnnnnnnnnnnnnnnnnnnnnnnnnnnnnnnnnnnnnnnnnnnnnnnnnnnnnnnnnnnnnnnnnnnnnnnnnnnnnnnnnnnnnnnnnnnnnnnnnnnnnnnnnnnnnnnnnnnnnnnnnnnnnnnnnnnnnattccagctccaatagcgtatattaaagttgttgcagttaaagagctcgtagttgaatctgtggtggtac-ctgggg-tccta--aatgttt-----tggttcc-t--tgggcactgccttcattgggtcgaacctgtgaggcattaggttgtttcatgggggatgcttgtcatttactgtgaaaaaattagagtgttcaaagcaggcttatgccattgaatagattagcatggaataataagataggacttgggtactattttgttggtttgtgtgccagagtaatgattaatagggacagttgggggtattcgtattccattgtcagaggtgaaattcttggatttttggaagacgaactactgcgaaagcatttaccaaggatgttttcnnnnnnnnnnnnnnnnnnnnnnnnnnnnnnnnnnnnnnnnnnnnnn-nnnnnnnnnnn
>Pinnularia_parvulissima_KM349982
acattccaaggtccagcgacaggtgttattgtagaacgtgagcgtttaaacaaatacggtactccattattaggtgcaacagtaaaaccaaaattaggtttatctggtaaaaactacggtcgtgtagtatacgaaggtttaaaaggtggtttagacttcttaaaagatgatgaaaacattaactctcaaccatttatgcgttggagagaacgtttcttaaactgtatggaaggtattaaccgtgctgcttctgcaacaggtgaagttaaaggttcatacttaaacatcactgctggtacaatggagcaagtttacgaacgtgctgaatatgctaaagcagtaggttctgtaattgttatgatcgacttagttatgggttacacagcaatccaatcttcagcgatctgggctcgtaacaatgatatgcttttacacttacaccgtgcaggtaactcaacttacgctcgtcaaaaaaatcatggtattaacttccgtgttatttgtaaatggatgcgtatgtctggtgtagatcacatccacgctggtacagttgttggtaaattagaaggtgatcctttaatgattnnnnnnnnnnnnnnnnnnnnnnnnnnnnnnnnnnnnnnnnnnnnnnnnnnnnnnnnnnnnnnnnnnnnnnnnnnnnnnnnnnnnnnnnnnnnnnnnnnnnnnnnnnnnnnnnnnnnnnnnnnnnnnnnnnnnnnnnnnnnnnnnnnnnnnnnnnnnnnnnnnnnnnnnnnnnnnnnnnnnnnnnnnnnnnnnnnnnnnnnnnnnnnnnnnnnnnnnnnnnnnnnnnnnnnnnnnnnnnnnnnnnnnnnnnnnnnnnnnnnnnnnnnnnnnnnnnnnnnnnnnnnnnnnnnnnnnnnnnnnnnnnnnnnnnnnnnnnnnnnnnnnnnnnnnnnnnnnnnnnnnnnnnnnnnnnnnnnnnnnnnnnnnnnnnnnattccagctccaatagcgtatattaaagttgttgcagttaaaaagctcgtagttggatttgtggtgctac-ctgcag-tccaa--ttagttt-----tggtgctag--cgggtggtgccatctttgggtggaacctgtagggcattagcttgttttgcaggggatatccatcgtttactgtgaaaaaattagagtgttcaaagcaggcttacgccaatgaatatactagcatggaataatgaaataggactttggtactattttgttggtttgcgcgccaaagtaatgattaatagggacagttgggggtattcgtattccatagtcagaggtgaaattcttggatttttggaagacgaactactgcgaaagcatttaccaaggatgttttcnnnnnnnnnnnnnnnnnnnnnnnnnnnnnnnnnnnnnnnnnnnnnn-nnnnnnnnnnn
>Pinnularia_shivae_KM350050
acattccaaggtcctgcgacaggtgttattgtagaacgtgagcgtttaaacaaatacggtactccattattaggtgcaacagtaaaaccaaaattaggtttatctggtaaaaactacggtcgtgtagtatacgaaggtttaaaaggtggtttagacttcttaaaagatgatgaaaacattaactctcaaccatttatgcgttggagagagcgtttcttaaactgtatggaaggtattaaccgtgctgctgctgcaacaggtgaagttaaaggttcatacttaaacatcactgctggtacaatggaaaacgtttacgaacgtgctgaatatgctaaatcagtaggttctgtaattgttatgattgacttagttatgggttacacagcaatccaatcttcagcgatctgggctcgtaacaacgatatgattttacacttacaccgtgcaggtaactcaacttacgctcgtcaaaaaaatcatggtattaacttccgtgttatttgtaaatggatgcgtatgtctggtgtagatcacatccacgctggtacagttgttggtaaattagaaggtgatcctttaatgattnnnnnnnnnnnnnnnnnnnnnnnnnnnnnnnnnnnnnnnnnnnnnnnnnnnnnnnnnnnnnnnnnnnnnnnnnnnnnnnnnnnnnnnnnnnnnnnnnnnnnnnnnnnnnnnnnnnnnnnnnnnnnnnnnnnnnnnnnnnnnnnnnnnnnnnnnnnnnnnnnnnnnnnnnnnnnnnnnnnnnnnnnnnnnnnnnnnnnnnnnnnnnnnnnnnnnnnnnnnnnnnnnnnnnnnnnnnnnnnnnnnnnnnnnnnnnnnnnnnnnnnnnnnnnnnnnnnnnnnnnnnnnnnnnnnnnnnnnnnnnnnnnnnnnnnnnnnnnnnnnnnnnnnnnnnnnnnnnnnnnnnnnnnnnnnnnnnnnnnnnnnnnnnnnnnnattccagctccaatagcgtatattaaagttgttgcagttaaaaagctcgtagttggatttgtggtgccgc-ctgcag-tccaa--ttagctt-----tggtgctag--cgggtggtgccatctttgggtggaacctgtagggcattagcttgttttgcaggggatatccatcgtttactgtgaaaaaattagagtgttcaaagcaggcttacgccgatgaatatactagcatggaataatgaaataggactttggtactattttgttggtttgcgcgccaaagtaatgattaatagggacagttgggggtattcgtattccatagtcagaggtgaaattcttggatttttggaagacgaactactgcgaaagcatttaccaaggatgttttcnnnnnnnnnnnnnnnnnnnnnnnnnnnnnnnnnnnnnnnnnnnnnn-nnnnnnnnnnn
>Pinnularia_silicula_KM084948
actttccaaggtccagcaacaggtgttgttgtagaacgtgaacgtttaaacaaatacggttgtccattattaggtgcaacagtaaaaccaaaattaggtttatctggtaaaaactacggtcgtgtagtatatgaaggtttaaaaggtggtttagacttcttaaaagatgatgaaaacatcaactctcaaccatttatgcgttggagagagcgtttcttaaattgtatggaaggtatcaatcgtgcttctgctgcaacaggtgaagttaaaggttcgtacttaaacatcactgctggtactatggaagaagttatcaaacgtgcagactatgctaaatcagtaggttctgtaatcgttatgatcgatttagttatgggttacacagcaattcaaagtgctgctatttgggctcgtgaaaacgatatgcttttacatttacaccgtgcaggtaactcaacttacgcacgtcaaaaaaatcacggtattaacttccgtgttatctgtaaatggatgcgtatgtctggtgtagatcatatccacgctggtacagttgttggtaaattagaaggtgatcctttaatgattaannnnnnnnnnnnnnnnnnnnnnnnnnnnnnnnnnnnnnnnnnnnnnnnnnnnnnnnnnnnnnnnnnnnnnnnnnnnnnnnnnnnnnnnnnnnnnnnnnnnnnnnnnnnnnnnnnnnnnnnnnnnnnnnnnnnnnnnnnnnnnnnnnnnnnnnnnnnnnnnnnnnnnnnnnnnnnnnnnnnnnnnnnnnnnnnnnnnnnnnnnnnnnnnnnnnnnnnnnnnnnnnnnnnnnnnnnnnnnnnnnnnnnnnnnnnnnnnnnnnnnnnnnnnnnnnnnnnnnnnnnnnnnnnnnnnnnnnnnnnnnnnnnnnnnnnnnnnnnnnnnnnnnnnnnnnnnnnnnnnnnnnnnnnnnnnnnnnnnnnnnnnnnnnnnattccagctccaatagcgtatattaaagttgttgcagttaaaaagctcgtagttggatttgtggtggtgc-ctgcgg-tccaa--aatgttt-----tggtgctgt--cgggcactgccatccttgggtggaacctgtggggcattaggttgttttgcaggggatgcccatcgtttactgtgaaaaaattagagtgttcaaagcaggcttacgccgttgaatatattagcatggaataatgagataggactctggtgctattttgttggtttgcgcaccgaagtaatgattaatagggacagttgggggtattcgtattccattgtcagaggtgaaattcttggatttttggaagacgaactactgcgaaagcatttaccaaggatgttttcnnnnnnnnnnnnnnnnnnnnnnnnnnnnnnnnnnnnnnnnnnnnnn-nnnnnnnnnnn
>Pinnularia_sp._KM349980
acattccaaggtccagcgacaggtgttattgtagaacgtgagcgtttaaacaaatacggtactccattattaggtgcaacagtaaaaccaaaattaggtttatctggtaaaaactacggtcgtgtagtatacgaaggtttaaaaggtggtttagacttcttaaaagatgatgaaaacattaactctcaaccatttatgcgttggagagaacgtttcttaaactgtatggaaggtattaaccgtgctgcttctgcaacaggtgaagttaaaggttcatacttaaacatcactgctggtacaatggagcaagtttacgaacgtgctgaatatgctaaagcagtaggttctataattgttatgatcgacttagttatgggttacacagcaatccaatcttcagcgatctgggctcgtaacaatgatatgcttttacacttacaccgtgcaggtaactcaacttacgctcgtcaaaaaaatcatggtattaacttccgtgttatttgtaaatggatgcgtatgtctggtgtagatcacatccacgctggtacagttgttggtaaattagaaggtgatcctttaatgattnnnnnnnnnnnnnnnnnnnnnnnnnnnnnnnnnnnnnnnnnnnnnnnnnnnnnnnnnnnnnnnnnnnnnnnnnnnnnnnnnnnnnnnnnnnnnnnnnnnnnnnnnnnnnnnnnnnnnnnnnnnnnnnnnnnnnnnnnnnnnnnnnnnnnnnnnnnnnnnnnnnnnnnnnnnnnnnnnnnnnnnnnnnnnnnnnnnnnnnnnnnnnnnnnnnnnnnnnnnnnnnnnnnnnnnnnnnnnnnnnnnnnnnnnnnnnnnnnnnnnnnnnnnnnnnnnnnnnnnnnnnnnnnnnnnnnnnnnnnnnnnnnnnnnnnnnnnnnnnnnnnnnnnnnnnnnnnnnnnnnnnnnnnnnnnnnnnnnnnnnnnnnnnnnnnnattccagctccaatagcgtatattaaagttgttgcagttaaaaagctcgtagttggatttgtggtgctac-ctgcag-tccaa--ttagttt-----tggtgctag--cgggtggtgccatctttgggtggaacctgtagggcattagcttgttttgcaggggatatccatcgtttactgtgaaaaaattagagtgttcaaagcaggcttacgccaatgaatatactagcatggaataatgaaataggactttggtactattttgttggtttgcgcgccaaagtaatgattaatagggacagttgggggtattcgtattccatagtcagaggtgaaattcttggatttttggaagacgaactactgcgaaagcatttaccaaggatgttttcnnnnnnnnnnnnnnnnnnnnnnnnnnnnnnnnnnnnnnnnnnnnnn-nnnnnnnnnnn
>Pinnularia_sp._KM349981
acgttccaaggtccagcaacaggtgttattgtagaacgtgaacgtttaaacaaatacggtgctccattattaggtgcaacagtaaaacctaaattaggtttatctggtaaaaactatggtcgtgttgtatacgaaggtttaaaaggtggtttagacttcttaaaagatgacgaaaacattaattctcaaccattcatgcgttggagagaacgtttcttaaactgtatggaaggtattaaccgtgcttctgcatcaacaggtgaaagtaaaggttcatacttaaacatcactgctggtaatatggaagaagtttacgcacgtgctgaatacgcaaaagcagtaggttctgttattgttatgatcgatttagttataggttatacagcaattcaaagttctgctatttgggctcgtaataacgatatgatcttacatttacaccgtgcaggtaactcaacttacgctcgtcaaaagaatcatggtattaacttccgtgttatctgtaaatggatgcgtatgtgtggtgtagatcacatccacgctggtacagttgtaggtaaattagaaggtgatcctttaatgattnnnnnnnnnnnnnnnnnnnnnnnnnnnnnnnnnnnnnnnnnnnnnnnnnnnnnnnnnnnnnnnnnnnnnnnnnnnnnnnnnnnnnnnnnnnnnnnnnnnnnnnnnnnnnnnnnnnnnnnnnnnnnnnnnnnnnnnnnnnnnnnnnnnnnnnnnnnnnnnnnnnnnnnnnnnnnnnnnnnnnnnnnnnnnnnnnnnnnnnnnnnnnnnnnnnnnnnnnnnnnnnnnnnnnnnnnnnnnnnnnnnnnnnnnnnnnnnnnnnnnnnnnnnnnnnnnnnnnnnnnnnnnnnnnnnnnnnnnnnnnnnnnnnnnnnnnnnnnnnnnnnnnnnnnnnnnnnnnnnnnnnnnnnnnnnnnnnnnnnnnnnnnnnnnnnnattccagctccaatagcgtatattaaagttgttgcagttaaaaagctcgtagttggatgtgtggtggctc-gtgcgg-tccaa--aatgttt-----tggtgctgt--gttgagctgccatccttgggtggaacctgtggggcattaggttgttctgcaggggatgcccatcgtttactgtgaaaaaattagagtgttcaaagcaggcttacgccgttgaatatattagcatggaataatgagataggactttggtgctattttgttggtttgcgcgccgaagtaatgattaatagggacagttgggggtattcgtattccattgtcagaggtgaaattcttggatttctggaagacgaactactgcgaaagcatttaccaaggatgttttcnnnnnnnnnnnnnnnnnnnnnnnnnnnnnnnnnnnnnnnnnnnnnn-nnnnnnnnnnn
>Pinnularia_stomatophora_KM350019
acgttccaaggtccagcaacaggtgttattgtagaacgtgaacgtttaaacaaatacggtgctccattattaggtgcaacagtaaaaccaaaattaggtttatctggtaaaaactatggtcgtgtagtatacgaaggtttaaaaggtggtttagacttcttaaaagatgacgaaaacattaactctcaaccattcatgcgttggagagaacgtttcttaaactgtatggaaggtattaaccgcgcttctgcatcaacaggtgaaactaaaggttcgtacttaaacatcactgctggtacaatggaagaagcttacgcacgtgctcaatacgcaaaagcagtaggctctgttattattatgatcgacttagttatgggttacacagcaattcaaagttcggctatttgggctcgtaataacgatatgatcctacatttacaccgtgcaggtaactcaacttacgctcgtcaaaaaaatcatggtattaacttccgtgttatttgtaaatggatgcgtatgtctggtgtagatcacatccacgctggtacagttgtaggtaaattagaaggtgatcctttaatgattnnnnnnnnnnnnnnnnnnnnnnnnnnnnnnnnnnnnnnnnnnnnnnnnnnnnnnnnnnnnnnnnnnnnnnnnnnnnnnnnnnnnnnnnnnnnnnnnnnnnnnnnnnnnnnnnnnnnnnnnnnnnnnnnnnnnnnnnnnnnnnnnnnnnnnnnnnnnnnnnnnnnnnnnnnnnnnnnnnnnnnnnnnnnnnnnnnnnnnnnnnnnnnnnnnnnnnnnnnnnnnnnnnnnnnnnnnnnnnnnnnnnnnnnnnnnnnnnnnnnnnnnnnnnnnnnnnnnnnnnnnnnnnnnnnnnnnnnnnnnnnnnnnnnnnnnnnnnnnnnnnnnnnnnnnnnnnnnnnnnnnnnnnnnnnnnnnnnnnnnnnnnnnnnnnnnattccagctccaatagcgtatattaaagttgttgcagttaaaaagctcgtagttggatgtgtggtggctc-gtgcgg-tccaa--aatgttt-----tggtgctgt--gtcgagctgtcatccttgggtggaacctgtggggcattaggttgttctgcaggggatgcccatcgtttactgtgaaaaaattagagtgttctaagcaggcttatgccgttgaatatattagcatggaataatgagataggactttggtgctattttgttggtttgcgcgccggagtaatgattaatagggattgttgggggtattcgtattccattgtcagaggtgaaattcttggatttctggaagacgaactactgcgaaagcatttaccaaggatgttttcnnnnnnnnnnnnnnnnnnnnnnnnnnnnnnnnnnnnnnnnnnnnnn-nnnnnnnnnnn
>Pinnularia_subgibba_var._sublinearis_KM349971
acattccaaggtccagcgacaggtgttattgtagaacgtgagcgtttaaacaaatacggtactccattattaggtgcaacagtaaaaccaaaattaggtttatctggtaaaaactacggtcgtgtagtatacgaaggtttaaaaggtggtttagacttcttaaaagatgatgaaaacattaactctcaaccatttatgcgttggagagaacgtttcttaaactgtatggaaggtattaaccgtgctgcttctgcaacaggtgaagttaaaggttcatacttaaacatcactgctggtacaatggagcaagtttacgaacgcgctgaatatgctaaagcagtaggttctgtaattgttatgatcgacttagttatgggttacacagcaatccaatcttcagcgatctgggctcgtaacaatgatatgcttttacacttacaccgtgcaggtaactcaacttacgctcgtcaaaaaaatcatggtattaacttccgtgttatttgtaaatggatgcgtatgtctggtgtagatcacatccacgctggtacagttgttggtaaattagaaggtgatcctttaatgattnnnnnnnnnnnnnnnnnnnnnnnnnnnnnnnnnnnnnnnnnnnnnnnnnnnnnnnnnnnnnnnnnnnnnnnnnnnnnnnnnnnnnnnnnnnnnnnnnnnnnnnnnnnnnnnnnnnnnnnnnnnnnnnnnnnnnnnnnnnnnnnnnnnnnnnnnnnnnnnnnnnnnnnnnnnnnnnnnnnnnnnnnnnnnnnnnnnnnnnnnnnnnnnnnnnnnnnnnnnnnnnnnnnnnnnnnnnnnnnnnnnnnnnnnnnnnnnnnnnnnnnnnnnnnnnnnnnnnnnnnnnnnnnnnnnnnnnnnnnnnnnnnnnnnnnnnnnnnnnnnnnnnnnnnnnnnnnnnnnnnnnnnnnnnnnnnnnnnnnnnnnnnnnnnnnnattccagctccaatagcgtatattaaagttgttgcagttaaaaagctcgtagttggatttgtggtgctac-ctgcag-tccaa--ttagttt-----tggtgctag--cgggtggtgccatctttgggtggaacctgtagggcattagcttgttttgcaggggatatccatcgtttactgtgaaaaaattagagtgttcaaagcaggcttacgccaatgaatatactagcatggaataatgaaataggactttggtactattttgttggtttgcgcgccaaagtaatgattaatagggacagttgggggtattcgtattccatagtcagaggtgaaattcttggatttttggaagacgaactactgcgaaagcatttaccaaggatgttttcnnnnnnnnnnnnnnnnnnnnnnnnnnnnnnnnnnnnnnnnnnnnnn-nnnnnnnnnnn
>Pinnularia_valida_KM350037
acgttccaaggtccagcaacaggtgttattgtagaacgtgaacgtttaaacaaatacggtgctccattattaggtgcaacagtaaaaccaaaattaggtttatctggtaaaaactatggtcgtgttgtatacgaaggtttaaaaggtggtttagacttcttaaaagatgacgaaaacattaactctcaaccattcatgcgttggagagaacgtttcttaaactgtatggaaggtattaaccgtgcttctgcatcaacaggtgaagttaaaggttcatacttaaacatcactgctggtaacatggaagaagtttacgtacgtgctaactatgcaaaagcagtaggttctgttattgttatggttgacttagttttaggttatacagcaattcaaagtgctgctatttgggctcgtaataatgatatgatcatccatttacaccgtgcaggtaactcaacttacgctcgtcaaaagaaccatggtattaacttccgtgttatctgtaaatggatgcgtatgtctggtgtagatcacatccacgctggtacagttgtaggtaaattagaaggtgatcctttaatgattnnnnnnnnnnnnnnnnnnnnnnnnnnnnnnnnnnnnnnnnnnnnnnnnnnnnnnnnnnnnnnnnnnnnnnnnnnnnnnnnnnnnnnnnnnnnnnnnnnnnnnnnnnnnnnnnnnnnnnnnnnnnnnnnnnnnnnnnnnnnnnnnnnnnnnnnnnnnnnnnnnnnnnnnnnnnnnnnnnnnnnnnnnnnnnnnnnnnnnnnnnnnnnnnnnnnnnnnnnnnnnnnnnnnnnnnnnnnnnnnnnnnnnnnnnnnnnnnnnnnnnnnnnnnnnnnnnnnnnnnnnnnnnnnnnnnnnnnnnnnnnnnnnnnnnnnnnnnnnnnnnnnnnnnnnnnnnnnnnnnnnnnnnnnnnnnnnnnnnnnnnnnnnnnnnnnattccagctccaatagcgtatattaaagttgttgcagttaaaaagctcgtagttggatgtgtggtggctc-gtgcgg-tccaa--aatgttt-----tggtgctgt--gtagagctgccatctttgggtctaatctgtgggggattaggttcttttgcagacgaagcccatcgtttactgtgaaaaaattagagtgttctaagcaggcttacgccgttgaatatattagcatggaataataaaacatggctctgacgctattttgttggtttgcgtgccggagtaatgattaatagggaccgttgggggtattcgtattccattgtcagaggtgaaattcttggatttctggaagacgaactactgcgaaagcatttaccaaggatgttttcnnnnnnnnnnnnnnnnnnnnnnnnnnnnnnnnnnnnnnnnnnnnnn-nnnnnnnnnnn
>Pinnularia_viridiformis_JN418644
acattccaaggtccagcgacaggtgttattgtagaacgtgagcgtttaaacaaatacggtgctccattattaggtgcaacagtaaaaccaaaattaggtttatctggtaaaaactacggccgtgtagtatacgaaggcttaaaaggtggtttagacttcttaaaagatgacgaaaacattaactctcaaccatttatgcgttggagagaacgtttcttaaactgtatggaaggtattaaccgtgctgctgcagcaacaggtgaagttaaaggttcatacttaaacatcactgctggtaatatggaagaagtttacacacgtgcagaatatggtaaagcagtaggttctgttattgttatgatcgatttagttatgggttacacagcaatccaatctgcagctatctgggctcgtaacaacgatatgatcttacacttacaccgtgcaggtaactcaacttatgctcgtcaaaaaaatcacggtattaacttccgtgttatctgcaaatggatgcgtatgtctggtgtagaccatattcacgctgggacagttgttggtaaattagaaggtgatcctttaatgattaaaggtttctatgatactttattattaacaaacttagaggttaatttaccatacggtattttcttcgatatgtcatgggctagtttacggaaatgtatgccagttgcatctggtggtattcactgtggtcaaatgcaccaattagttcactacttaggtgatgatgtagtattacaattcggtggtggtacaattggtcaccctgatggtattcaagcaggtgctacagctaaccgtgttgctttagaatcaatgatcttagctcgtaacgaaggtgctgactatttcaacaatcaagttggtccacaaattttacgtgatgctgctaaaacatgtggtcctttacaaacagctttagacttatggaaagatattccagctccaatagcgtatactaaagttgttgcagttaaaaagctcgtagttgaatttgtggtggtac-ccgtgt-tccaa--aatgttt-----tggtagctc--ttggtactcccatctgtgggtggaacctgtgaggcattaggttgttttgtgggggatgctcaccatttactgtgaaaaaattaaagtgttcaaagcaggcttacgccattggatagattagcatggaataatgaaataagacttgggtactattttgttggtttatgcaccaaagtaatgattaatagggacagttgggggtattcgtattccattgtcagaggtgaaattcttggatttttggaagacgaaccactgcgaaagcatttaccaaggatgttttcattaatcaagaacgaaagttaggggatcgaagatgattagatacca-tcgtagtctta
>Pinnularia_viridiformis_KM349973
acattccaaggtccagcgacaggtgttattgtagaacgtgagcgtttaaacaaatacggtgctccattattaggtgcaacagtaaaaccgaaattaggtttatctggtaaaaactacggtcgtgtagtatacgaaggtttaaaaggtggtttagacttcttaaaagatgacgaaaacattaactctcaaccatttatgcgttggagagaacgtttcttaaactgtatggaaggtattaaccgtgctgctgcagcaacaggtgaagttaaaggttcatacttaaatatcactgctggtacaatggaagaagtttatgcacgtgcagaatatgctaaagcagtaggttctgtaattgttatgatcgatttagttatgggttacacagcaatccaaactgcagctatctgggctcgtaacaacgatatgatcttacacttacaccgtgcaggtaactcaacttacgctcgtcaaaagaaccacggtattaatttccgtgttatctgtaaatggatgcgtatgtctggtgtagaccacatccacgctggtacagttgttggtaaattagaaggtgatcctttaatgattnnnnnnnnnnnnnnnnnnnnnnnnnnnnnnnnnnnnnnnnnnnnnnnnnnnnnnnnnnnnnnnnnnnnnnnnnnnnnnnnnnnnnnnnnnnnnnnnnnnnnnnnnnnnnnnnnnnnnnnnnnnnnnnnnnnnnnnnnnnnnnnnnnnnnnnnnnnnnnnnnnnnnnnnnnnnnnnnnnnnnnnnnnnnnnnnnnnnnnnnnnnnnnnnnnnnnnnnnnnnnnnnnnnnnnnnnnnnnnnnnnnnnnnnnnnnnnnnnnnnnnnnnnnnnnnnnnnnnnnnnnnnnnnnnnnnnnnnnnnnnnnnnnnnnnnnnnnnnnnnnnnnnnnnnnnnnnnnnnnnnnnnnnnnnnnnnnnnnnnnnnnnnnnnnnnnattccagctccaatagcgtatattaaagttgttgcagttaaaaagctcgtagttgaatttgtggcagttg-ccatgg-tccaa--aatgttt-----tggtactgt--tgggaacagccatccttgggtggaacctgtgaggcattaggttgttttgtgggggatgcccatcatttactgtgaaaaaattagagtgttcaaagcaggcttatgccattgaatagattagcatggaataatgagataggactttggtactattttgttggtttgtgcaccagagtaatgattaatagggacagttgggggtattcgtattccattgtcagaggtgaaattcttggatttttggaagacgaactactgcgaaagcatttaccaaggatgttttcnnnnnnnnnnnnnnnnnnnnnnnnnnnnnnnnnnnnnnnnnnnnnn-nnnnnnnnnn-
>Pinnularia_viridiformis-group_KM349993
acattccaaggtccagcgacaggtgttattgtagaacgtgagcgtttaaacaaatacggtgctccattattaggtgcaacagtaaaaccgaaattaggtttatctggtaaaaactacggtcgtgtagtatacgaaggtttaaaaggtggtttagacttcttaaaagatgacgaaaacattaactctcaaccatttatgcgttggagagagcgtttcttaaactgtatggaaggtattaaccgtgctgctgcagcaacaggtgaagttaaaggttcatacttaaacatcactgctggtacaatggaagaagtttatacacgtgcagaatacgctaaagcagtaggttctgtaattgttatgatcgatttagttatgggttacacagcaatccaaactgcagctatctgggctcgtaacaacgatatgattttacacttacaccgtgcaggtaactcaacttacgctcgtcaaaagaatcacggtattaatttccgtgttatctgtaaatggatgcgtatgtctggtgtagaccacatccacgctggtacagttgttggtaaattagaaggtgatcctttaatgattnnnnnnnnnnnnnnnnnnnnnnnnnnnnnnnnnnnnnnnnnnnnnnnnnnnnnnnnnnnnnnnnnnnnnnnnnnnnnnnnnnnnnnnnnnnnnnnnnnnnnnnnnnnnnnnnnnnnnnnnnnnnnnnnnnnnnnnnnnnnnnnnnnnnnnnnnnnnnnnnnnnnnnnnnnnnnnnnnnnnnnnnnnnnnnnnnnnnnnnnnnnnnnnnnnnnnnnnnnnnnnnnnnnnnnnnnnnnnnnnnnnnnnnnnnnnnnnnnnnnnnnnnnnnnnnnnnnnnnnnnnnnnnnnnnnnnnnnnnnnnnnnnnnnnnnnnnnnnnnnnnnnnnnnnnnnnnnnnnnnnnnnnnnnnnnnnnnnnnnnnnnnnnnnnnnnattccagctccaatagcgtatattaaagttgttgcagttaaaaagctcgtagttgaatttgtggaggttt-ccatgg-tccaa--aatgttt-----tggtactgt--tgggagcagccatccttgggtggaacctatgaggcattaggttgttttgtgggggatgcccatcgtttactgtgaaaaaattagagtgttcaaagcaggcttatgccattgaatagattagcatggaataatgagataggactttggtactattttgttggtttgtgcaccagagtaatgattaatagggacagttgggggtattcgtattccattgtcagaggtgaaattcttggatttttggaagacgaactactgcgaaagcatttaccaaggatgttttcnnnnnnnnnnnnnnnnnnnnnnnnnnnnnnnnnnnnnnnnnnnnnn-nnnnnnnnnn-
>Pinnularia_viridis_KM350020
acattccaaggtccagcgacaggtgttattgtagaacgtgagcgtttaaacaaatacggtgctccattattaggtgcaacagtaaaaccaaaattaggtttatctggtaaaaactacggtcgtgtagtatacgaaggtttaaaaggtggtttagacttcttaaaagatgacgaaaacattaactctcaaccatttatgcgttggagagagcgtttcttaaattgtatggaaggtattaatcgtgctgctgcagcaacaggtgaagttaaaggttcatacttaaacatcactgctggtactatggaagaagtttacgcacgtgcagaatatgctaaatcagtaggttctgttattgttatgatcgatttagttatgggttacacagcaatccaaactgcagctatttgggctcgtaacaacgatctgatcttacatttacaccgtgcaggtaactcaacttacgctcgtcaaaaaaatcacggtattaacttccgtgttatctgtaaatggatgcgtatgtctggtgtagaccacatccacgctggaacagttgttggtaaattagaaggtgaccctttaatgattnnnnnnnnnnnnnnnnnnnnnnnnnnnnnnnnnnnnnnnnnnnnnnnnnnnnnnnnnnnnnnnnnnnnnnnnnnnnnnnnnnnnnnnnnnnnnnnnnnnnnnnnnnnnnnnnnnnnnnnnnnnnnnnnnnnnnnnnnnnnnnnnnnnnnnnnnnnnnnnnnnnnnnnnnnnnnnnnnnnnnnnnnnnnnnnnnnnnnnnnnnnnnnnnnnnnnnnnnnnnnnnnnnnnnnnnnnnnnnnnnnnnnnnnnnnnnnnnnnnnnnnnnnnnnnnnnnnnnnnnnnnnnnnnnnnnnnnnnnnnnnnnnnnnnnnnnnnnnnnnnnnnnnnnnnnnnnnnnnnnnnnnnnnnnnnnnnnnnnnnnnnnnnnnnnnnattccagctccaatagcgtatattaaagttgttgcagttaaaaagctcgtagttgaatctgtggttgttc-ctgggg-tccaa--aatgatt-----tggtatca---aaggagtcaccatcattgtgtcaaacctgcgaggcattaggttgttttgtgggagatgcacatcttttactgtgaaaaaattagagtgttcaaagcaggcttatgccattgaatagattagcatggaataatgagatagaacttgggtgctattttgttggtttgtgcatcagagtaatgattaatagggacagttgggggtattcgtattccattgtcagaggtgaaattcttggatttttggaagacgaactactgcgaaagcatttaccaaggatgttttcnnnnnnnnnnnnnnnnnnnnnnnnnnnnnnnnnnnnnnnnnnnnnn-nnnnnnnnnn-
>Pinnularia_subcapitata_var._elongata_(Wie)c
acattccaaggtccagcgacaggtgttattgtagaacgtgagcgtttaaacaaatacggtactccattattaggtgcaacagtaaaaccaaaattaggtttatctggtaaaaactacggtcgtgtagtatacgaaggtttaaaaggtggtttagacttcttaaaagatgatgaaaacattaactctcaaccatttatgcgttggagagagcgtttcttaaactgtatggaaggtattaaccgtgctgcttctgcaacaggtgaaattaaaggttcatacttaaacatcactgctggtacaatggaagccgtttacgaacgtgctgaatatgctaaagcagtaggttctgtaattgttatgatcgacttagttatgggttacacagcaatccaatcttcagcgatctgggctcgtaacaacgatatgattttacacttacaccgtgcaggtaactcaacttacgctcgtcaaaaaaatcatggtattaacttccgtgttatttgtaaatggatgcgtatgtctggtgtagatcacatccacgctggtacagttgttggtaaattagaaggtgatcctttaatgattaaaggtttctacgatactttattattagttcatttagatgttaacttaccatacggtatcttcttcgaaatgtcatgggctagtttacgtaaatgtatgcctgttgcatctggtggtatccactgtggtcaaatgcaccaattagttcactatttaggtgatgacgttgtattacaatttggtggtggtacaattggtcaccctgatggtattcaagcaggtgctacagctaaccgtgttgctttagaatcaatgatattagctcgtaacgaaggtgctgattacttcaataaccaagttggtccacaaattttacgcgatgctgctagaacatgtggtcctttacaaacagctttagatttatggaaagatattccagctccaatagcgtatattaaagttgttgcagttaaaaagctcgtagttggatttgtggtgctgc-ctgcag-tccaa--ttagctt-----tggtgctag--cgggtggtgccatctttgggtggaacctgtggggcattagcttgttttgcaggggaaatccatcgtttactgtgaaaaaattagagtgttcaaagcaggcttatgccaatgaatatactagcatggaataatgaaataggactttggtactattttgttggtttgcgcgccaaagtaatgattaatagggacagttgggggtattcgtattccatagtcagaggtgaaattcttggatttttggaagacgaactactgcgaaagcatttaccaaggatgttttcattaatcaagaacgaaagttaggggatcgaagatgattagatacca-tcgtagtctta
>Pinnularia_subanglica_strain_Pin_650_K
acattccaaggtccagcgacaggtgttgttgtagaacgtgagcgtttaaacaaatacggtactccattattaggtgcaacagtaaaaccaaaattaggtttatctggtaaaaactatggtcgtgtagtatacgaaggtttaaaaggtggtttagacttcttaaaagatgatgaaaacattaactctcaaccatttatgcgttggagagagcgtttcttaaactgtatggaaggtattaaccgtgctgcatcagcaacaggtgaagttaaaggttcatacttaaacatcactgctggtacaatggaaaacgtttacgaacgtgctgaatatgctaaatcagtaggttctgtaattgttatgatcgacttagttatgggttacacagcaattcaatctgctgcaatttgggctcgtaacaacgatatgattttacacttacaccgtgcaggtaactcaacttacgctcgtcaaaaaaatcatggtattaacttccgtgttatttgtaaatggatgcgtatgtctggtgtagaccacatccacgctggtacagttgttggtaaattagaaggtgatcctttaatgattaaaggtttctacgatactttattattaacacatttagatgttaacttaccatacggtttattcttcgaaatgacatgggctagtttacgtaaatgtatgcctgttgcatctggtggtatccactgtggtcaaatgcaccaattagttcactacttaggtgacgacgtagtattacaatttggtggtggtacaattggtcaccctgatggtattcaagcaggtgctacagctaaccgtgttgctttagaagcaatggtattagctcgtaacgaaggtgctgattacttcaacaaccaagttggtccacaaattttacgcgatgctgctagaacatgtggtcctttacaaacagctttagatttatggaaagatattccagctccaatagcgtatattaaagttgttgcagttaaaaagctcgtagttggatttgtggcagcag-atgcgg-cccaa--ctcgttt-----tggtgttgc--atgttgttgccatctttgggtggaacctgtggggcattaggttgttctgcaggggatatctatcgtttactgtgaaaaaattagagtgttcaaagcaggcttacgccaatgaatatactagcatggaataatgaaataggactttggtactattttgttggtttgcgcaccaaagtaatgattaatagggacagttgggggtattcgtattccattgtcagaggtgaaattcttggatttttggaagacgaactactgcgaaagcatttaccaaggatgttttcattaatcaagaacgaaagttaggggatcgaagatgattagatacca-tcgtagtctta
>Pinnularia_parvulissima_strain_Pin_877_TM
acattccaaggtccagcgacaggtgttattgtagaacgtgagcgtttaaacaaatacggtactccattattaggtgcaacagtaaaaccaaaattaggtttatctggtaaaaactacggtcgtgtagtatacgaaggtttaaaaggtggtttagacttcttaaaagatgatgaaaacattaactctcaaccatttatgcgttggagagaacgtttcttaaactgtatggaaggtattaaccgtgctgcttctgcaacaggtgaagttaaaggttcatacttaaacatcactgctggtacaatggagcaagtttacgaacgtgctgaatatgctaaagcagtaggttctataattgttatgatcgacttagttatgggttacacagcaatccaatcttcagcgatctgggctcgtaacaatgatatgcttttacacttacaccgtgcaggtaactcaacttacgctcgtcaaaaaaatcatggtattaacttccgtgttatttgtaaatggatgcgtatgtctggtgtagatcatatccacgctggtacagttgttggtaaattagaaggtgatcctttaatgattaaaggtttctacgatactttattattaactcatttagatgttaacttaccatacggtatcttcttcgaaatgtcatgggctagtttacgtaaatgtatgcctgttgcatctggtggtatccactgtggtcaaatgcaccaattaattcattatttaggtgatgacgttgtattacaatttggtggtggtacaattggtcaccctgatggtattcaagcaggtgctacagctaaccgtgttgctttagaagcaatggtattagctcgtaatgaaggtgctgattactttaataatcaagttggtccacaaattttacgcgatgctgctagaacatgtggtcctttacaaacagctttagatttatggaaagatattccagctccaatagcgtatattaaagttgttgcagttaaaaagcttgtagttggatttgtggtgctac-ctgcag-tccaa--ttagttt-----tggtgctag--cgggtggtgccatctttgggtggaacctgtagggcattagcttgttttgcaggggatatccatcgtttactgtgaaaaaattagagtgttcaaagcaggcttacgccgatgaatatactagcatggaataatgaaataggactttggtactattttgttggtttgcgcgccaaagtaatgattaatagggacagttgggggtattcgtattccatagtcagaggtgaaattcttggatttttggaagacgaactactgcgaaagcatttaccaaggatgttttcattaatcaagaacgaaagttaggggatcgaagatgattagatacca-tcgtagtctta
>Pinnularia_nodosa_Pin_885_TM
acattccaaggtccagcgacaggtgttattgtagaacgtgagcgtttaaacaaatacggtactccattattaggtgcaacagtaaaaccaaaattaggtttatctggtaaaaactacggtcgtgtagtatacgaaggtttaaaaggtggtttagacttcttaaaagatgatgaaaacattaactctcaaccattcatgcgttggagagagcgtttcttaaactgtatggaaggtattaaccgtgctgcttcagcaacaggtgaagttaaaggttcatacttaaacatcactgctggtacaatggaaaacgtttacgaacgtgcagaatatgctaaatcagtaggttctgtaattgttatgatcgatttagttatgggttatacagcaatccaatcttcagcgctttgggctcgtaacaacgatatgctgttacatttacaccgtgcaggtaactcaacttacgctcgtcaaaaaaatcatggtattaacttccgtgttatttgtaaatggatgcgtatgtctggtgtagatcacatccacgctggtacagttgttggtaaactagaaggtgatcctttaatgattaaaggtttctacgatactttattattaacacatttagatgttaacttaccatacggtatcttcttcgaaatgacatgggctagtttacgtaaatgtatgcctgttgcatctggtggtatccactgtggtcaaatgcaccaattagttcactatttaggtgatgacgtagtattacaatttggtggtggtacaattggtcaccctgatggtattcaagcaggtgctacagctaaccgtgttgctttagaaacaatgatcttagctcgtaacgaaggtgctgattacttcaataatcaagttggtccacaaattttacgcgaagctgctaaaacatgtggtcctttacaaacagctttagatttatggaaagatattccagctccaatagcgtatattaaagttgttgcagttaaaaagctcgtagttggatttgtggtagtgc-ctgcgg-tccaa--aat-ttt-----tggtactgc--tgggtgttgccatctttgggtggaacctgtggggcattaggttgttctgcaggggatgtccatcgtttactgtgaaaaaattagagtgttcaaagcaggcttatgccgatgaatatactagcatggaataatgaaataggactttggtactattttgttggtttgcgcaccaaagtaatggttaatagggacagttgggggtattcgtattccattgtcagaggtgaaattcttggatttttggaagacgaactactgcgaaagcatttaccaaggatgttttcattaatcaagaacgaaagttaggggatcgaagatgattagatacca-tcgtagtctta
>Pinnularia_grunowii_strain_Pin_889_MG
acattccaaggtccagcgacaggtgttgttgtagaacgtgagcgtttaaacaaatacggtactccattattaggtgcaacagtaaaaccaaaattaggtttatctggtaaaaactatggtcgtgtagtattcgaaggtttaaaaggtggtttagacttcttaaaagatgatgaaaacattaactcacaaccattcatgcgttggagagaacgtttcttaaactgtatggaaggtattaaccgtgctgcatcagcaacaggtgaagttaaaggttcatacttaaacatcactgctggtacaatggaacaagtttacgaacgtgcagaatatgctaaatcagtaggttctatcatcgttatgatcgacttagttatgggttacacagcaatccaatcttctgcgatttgggctcgtaacaatgacatgcttttacatttacaccgtgcaggtaactcaacttacgctcgtcaaaaaaatcatggtattaacttccgtgttatttgtaaatggatgcgtatgtctggtgtagatcatatccacgctggtacagttgttggtaaattagaaggtgatcctttaatgattaaaggtttctacgatactttattattaacacatttagatgttaacttaccatacggtttattcttcgaaatgtcatgggctagtttacgtaaatgtatgcctgttgcatctggtggtattcactgtggtcaaatgcaccaattaattcactatttaggtgatgacgtagtattacaatttggtggtggtacaattggtcaccctgatggtattcaagcaggtgctacagctaaccgtgttgctttagaagcaatggtattagctcgtaacgaaggtgctgattactttaataaccaagttggtccacaaattttacgcgatgctgctaaaacatgtggtccgttacaaacagcgttagatttatggaaagatattccagctccaatagcgtatattaaagttgttgcagttaaaaagctcgtagttggatttgtggcggcat-ctgtgg-tccga--attgttt-----tggtactgc--gtggtggtgccatctttgggtggaacctgtggggcattaggttgttttgcaggggatatccatcgtttactgtgaaaaaattagagtgttcaaagcaggcttacgccgatgaatatactagcatggaataatgaaataggactttggtactattttgttggtttgcgcaccaaagtaatgattaatagggacagttgggggtattcgtattccattgtcagaggtgaaattcttggatttttggaagacgaactactgcgaaagcatttaccaaggatgttttcattaatcaagaacgaaagttaggggatcgaagatgattagatacca-tcgtagtctta
>Pinnularia_cf._marchica_strain_(Ecrins4)a
acattccaaggtccagcgacaggtgttgttgtagaacgtgagcgtttaaacaaatacggtgctccattattaggtgcaacagtaaaaccaaaattaggtttatctggtaaaaactatggtcgtgtagtatttgaaggtttaaaaggtggtttagacttcttaaaagatgatgaaaacattaactcacaaccatttatgcgttggagagaacgtttcttaaactgtatggaaggtattaaccgtgcttcatcatcaacaggtgaagttaaaggttcatatttaaacatcactgctggtacaatggaagccgtttacgaacgtgcagaatatgctaaatcagtaggttctatcattgtgatgatcgatttagttatgggttacacagcaatccaatcttctgctatttgggctcgtaacaatgatatgatcttacatttacaccgtgcaggtaactcaacttacgctcgtcaaaaaaatcatggtattaacttccgtgttatttgtaaatggatgcgtatgtctggtgtagatcacatccacgctggtacagttgttggtaaattagaaggtgatcctttaatgattaaaggtttctacgatactttattattaacacatttagatgttaacttaccacacggtttattcttcgaaatgacatgggctagtttacgtaaatgtatgcctgttgcatctggtggtatccactgtggtcaaatgcaccaattaattcactacttaggtgatgacgtagtattacaatttggtggtggtacaattggtcaccctgatggtattcaagcaggtgctacagctaaccgtgttgctttagaatcaatggtattagctcgtaacgaaggtgctgattactttaataaccaagttggtccacaaattttacgcgatgctgctagaacatgtggtcctttacaaacagcgttagatttatggaaagatattccagctccaatagcgtatattaaagttgttgcagttaaaaagctcgtagttggatttgtggcggcac-ctgcgg-tccga--attgttt-----tggtactgc--gtggtgttgccatctttgggtggaacctgtggggcattaggttgttttgcaggggatatccatcgtttactgtgaaaaaattagagtgttcaaagcaggcttacgccgatgaatatactagcatggaataatgaaataggactttggtactattttgttggtttgcgcaccaaagtaatgattaatagggacagttgggggtattcgtattccattgtcagaggtgaaattcttggatttttggaagacgaactactgcgaaagcatttaccaaggatgttttcattaatcaagaacgaaagttaggggatcgaagatgattagatacca-tcgtagtctta
>Pinnularia_cf._gibba
acattccaaggtccagcgacaggtgttattgtagaacgtgagcgtttaaacaaatacggtactccattattaggtgcaacagtaaaaccaaaattaggtttatctggtaaaaactacggtcgtgtagtatacgaaggtttaaaaggtggtttagacttcttaaaagatgatgaaaacattaactctcaaccatttatgcgttggagagaacgtttcttaaactgtatggaaggtattaaccgtgctgcttctgcaacaggtgaagttaaaggttcatacttaaacatcactgctggtacaatggagcaagtttacgaacgtgctgaatatgctaaagcagtaggttctgtaattgttatgatcgacttagttatgggttacacagcaatccaatcttcagcgatctgggctcgtaacaatgatatgcttttacacttacaccgtgcaggtaactcaacttacgctcgtcaaaaaaatcatggtattaacttccgtgttatttgtaaatggatgcgtatgtctggtgtagatcacatccacgctggtacagttgttggtaaattagaaggtgatcctttaatgattaaaggtttctacgatactttattattaactcatttagatgttaacttaccatacggtatcttcttcgaaatgtcatgggctagtttacgtaaatgtatgcctgttgcatctggtggtatccactgtggtcaaatgcaccaattaattcactatttaggtgatgacgttgtattacaatttggtggtggtacaattggtcaccctgatggtattcaagcaggtgctacagctaaccgtgttgctttagaagcaatggtattagctcgtaatgaaggtgctgattactttaataatcaagttggtccacaaattttacgcgatgctgctagaacatgtggtcctttacaaacagctttagatttatggaaagatattccagctccaatagcgtatattaaagttgttgcagttaaaaagctcgtagttggatttgtggtgctac-ctgcag-tccaa--ttagttt-----tggtgctag--cgggtggtgccatctttgggtggaacctgtagggcattagcttgttttgcaggggatatccatcgtttactgtgaaaaaattagagtgttcaaagcaggcttacgccaatgaatatactagcatggaataatgaaataggactttggtactattttgttggtttgcgcgccaaagtaatgattaatagggacagttgggggtattcgtattccatagtcagaggtgaaattcttggatttttggaagacgaactactgcgaaagcatttaccaaggatgttttcattaatcaagaacgaaagttaggggatcgaagatgattagatacca-tcgtagtctta
>Pinnularia_borealis_complex_sp._REU16_05_15
acattccaaggtccagcgacaggtgttattgtagaacgtgagcgtttaaacaaatacggtgctccattattaggtgcaacagtaaaaccaaaattaggtttatctggtaaaaactacggtcgtgtagtatacgaaggtttaaaaggtggtttagacttcttaaaagatgatgaaaacattaactctcaaccattcatgcgttggagagagcgtttcttatattgtatggaagggattaaccgtgcttctgcatcaacaggtgaagttaaaggttcatacttaaacatcactgctggtactatggaagaagtttacaaacgtggagaatatgctaaaggagtaggttctgttattgttatgatcgatttagttctaggttacacagcaattcaaagtgcagctatctgggctcgtaataacgatttaatcttacacttacatcgtgcgggtaactcaacttacgctcgccaaaaaaaccatggcattaacttccgtgttatctgtaaatggatgcgtatgtctggtgtagatcatatccacgctggtacagttgttggtaaattagaaggtgatcctttaatgattaaaggtttctatgatactttattattaacacacttagatgttaacttaccatacggtattttcttcgaaatgtcatgggctagtttacgtaaatgtatgccagttgcatctggtggtatccattgtggtcaaatgcaccaattacttcactatttaggtgatgacgtagtattacaattcggtggtggtacaatcggtcaccctgatggtattcaagcaggtgctacagctaaccgtgttgctttagaagcaatggtattagctcgtaacgaaggtgctgattacttcagtaaccaagttggtccacaaattttacgtgatgctgctagagcatgtggtcctttacaaacagctttagacttatggaaagatnnnnnnnnnncaatagcgtatactaaagttgttgcagttaaaaagctcgtagttgaacctgtggtccgac-ccagggtggcaattcattttt-----ttgtcctgctttgggtcggatcatccttgagtggaagtagcagagcattaagttgttgtgctaacgagactcatcttttactgtgaaaaaattagagtgttcaaagcaggcttatgccgttgaatagattagcatggaataataagataaggctttaatgctattttgttggtttgtgcatgaaagtaatgattaatagggacagttgggggtattcgtattccattgtcagaggtgaaattcttggatttttggaagacgaacgactgcgaaagcatttaccaaggatgttttcattaatcaagaacgaaagttaggggatcgaagatgattagatacca-tcgtagtctta
>Pinnularia_anglica_AT-100Gel01
acattccaaggtccagcgacaggtgttgttgtagaacgtgagcgtttaaacaaatacggtactccattattaggtgcaacagtaaaaccaaaattaggtttatctggtaaaaactacggtcgtgtagtatttgaaggtttaaaaggtggtttagacttcttaaaagatgatgaaaacattaactcacaaccattcatgcgttggagagagcgtttcttaaactgtatggaaggtattaaccgtgcgtcatcatcaacaggtgaagttaaaggttcatacttaaacatcactgctggtacaatggaacaagtttacgaacgtgcagaatatgctaaatcagtaggttctatcattgttatgatcgacttagttatgggttacacagcaatccaatcttctgctctttgggctcgtaacaatgacatgcttttacatttacaccgtgcaggtaactcaacttacgctcgtcaaaaaaatcatggtattaacttccgtgttatttgtaaatggatgcgtatgtctggtgtagatcatatccacgcgggtannnnnnnnnnnnnnnnnnnnnnnnnnnnnnnnnnnnnnnnnnnnnnnnnnnnnnnnnnnnnnnnnnnnnnnnnnnnnnnnnnnnnnnnnnnnnnnnnnnnnnnnnnnnnnnnnnnnnnnnnnnnnnnnnnnnnnnnnnnnnnnnnnnnnnnnnnnnnnnnnnnnnnnnnnnnnnnnnnnnnnnnnnnnnnnnnnnnnnnnnnnnnnnnnnnnnnnnnnnnnnnnnnnnnnnnnnnnnnnnnnnnnnnnnnnnnnnnnnnnnnnnnnnnnnnnnnnnnnnnnnnnnnnnnnnnnnnnnnnnnnnnnnnnnnnnnnnnnnnnnnnnnnnnnnnnnnnnnnnnnnnnnnnnnnnnnnnnnnnnnnnnnnnnnnnnnnnnnnnnnnnnnnnnnnnnnnnnnnnnnnnnnnnnnnattccagctccaatagcgtatattaaagttgttgcagttaaaaagctcgtagttggatttgtggcggcac-ctgcgg-tctga--attgttt-----tggtactgc--gtggtgttgccatctttgggtggaacctgtggggcattaggttgttttgcaggggatatccatcgtttactgtgaaaaaattagagtgttcaaagcaggcttaggccgatgaatatactagcatggaataatgaaataggactttggtactattttgttggtttgcgcaccaaagtaatgattaatagggacagttgggggtattcgtattccattgtcagaggtgaaattcttggatttttggaagacgaactactgcgaaagcatttaccaaggatgttttcattaatcaagaacgaaagttaggggatcgaagatgattagatacca-tcgtagtctta
>Pinnularia_divergens_D31_023
acgttccaaggtccagcaacaggtgttattgtagaacgtgaacgtttaaacaaatacggtgctccgttattaggtgcaacagtaaaaccaaaattaggtttatctggtaaaaactacggtcgtgttgtatacgaaggtttaaaaggtggtttagacttcttaaaagatgacgaaaacattaactctcaaccattcatgcgttggagagaacgtttcttaaactgtatggaaggtattaaccgtgcttctgcatcaacaggtgaagttaaaggttcatacttaaacatcactgctggtactatggaagaagtttacgcacgtgctaactatgcaaaagcagtaggttctgtaattgttatgattgacttagtaatgggttacacatcaattcaaagttctgctatttgggcacgtaataacgacatgatcttacacttacaccgtgcaggtaactcaacttacgctcgtcaaaaaaatcatggtattaacttccgtgttatttgtaaatggatgcgtatgtctggtgtagatcacatccacgctggtacagttgtaggtaaattagaaggtgatcctttaatgattnnnnnnnnnnnnnnnnnnnnnnnnnnnnnnnnnnnnnnnnnnnnnnnnnnnnnnnnnnnnnnnnnnnnnnnnnnnnnnnnnnnnnnnnnnnnnnnnnnnnnnnnnnnnnnnnnnnnnnnnnnnnnnnnnnnnnnnnnnnnnnnnnnnnnnnnnnnnnnnnnnnnnnnnnnnnnnnnnnnnnnnnnnnnnnnnnnnnnnnnnnnnnnnnnnnnnnnnnnnnnnnnnnnnnnnnnnnnnnnnnnnnnnnnnnnnnnnnnnnnnnnnnnnnnnnnnnnnnnnnnnnnnnnnnnnnnnnnnnnnnnnnnnnnnnnnnnnnnnnnnnnnnnnnnnnnnnnnnnnnnnnnnnnnnnnnnnnnnnnnnnnnnnnnnnnnattccagctccaatagcgtatattaaagttgttgcagttaaaaagctcgtagttggatgtgtggtggctc-gtgcgg-tccaa--aatgttt-----tggtgctgt--gttgagctgccatccttgggtggaacctgtggggcattagcttgttctgcaggggatgcccatcgtttactgtgaaaaaattagagtgttcaaagcaggcttacgccgttgaatatattagcatggaataatgagataggactttggtgctattttgttggtttgcgcgccgaagtaatgattaatagggacagttgggggtattcgtattccattgtcagaggtgaaattcttggatttctggaagacgaactactgcgaaagcatttaccaaggatgttttcnnnnnnnnnnnnnnnnnnnnnnnnnnnnnnnnnnnnnnnnnnnnnnnnnnnnnnnnnn
>Pinnularia_microstauron_AT-113Gel11
acattccaaggtccagcgacaggtgttattgtagaacgtgagcgtttaaacaaatacggtactccattattaggtgcaacagtaaaaccaaaattaggtttatctggtaaaaactacggtcgtgtagtatacgaaggtttaaaaggtggtttagacttcttaaaagatgatgaaaacattaactctcaaccatttatgcgttggagagaacgtttcttaaactgtatggaaggtattaaccgtgctgcttctgcaacaggtgaagttaaaggttcatacttaaacatcactgctggtacaatggagcaagtttacgaacgtgctgaatatgctaaagcagtaggttctgtaattgttatgatcgacttagttatgggttacacagcaatccaatcttcagcgatctgggctcgtaacaatgatatgcttttacacttacaccgtgcaggtaactcaacttacgctcgtcaaaaaaatcatggtattaacttccgtgttatttgtaaatggatgcgtatgtctggtgtagatcacatccacgctggtannnnnnnnnnnnnnnnnnnnnnnnnnnnnnnnnnnnnnnnnnnnnnnnnnnnnnnnnnnnnnnnnnnnnnnnnnnnnnnnnnnnnnnnnnnnnnnnnnnnnnnnnnnnnnnnnnnnnnnnnnnnnnnnnnnnnnnnnnnnnnnnnnnnnnnnnnnnnnnnnnnnnnnnnnnnnnnnnnnnnnnnnnnnnnnnnnnnnnnnnnnnnnnnnnnnnnnnnnnnnnnnnnnnnnnnnnnnnnnnnnnnnnnnnnnnnnnnnnnnnnnnnnnnnnnnnnnnnnnnnnnnnnnnnnnnnnnnnnnnnnnnnnnnnnnnnnnnnnnnnnnnnnnnnnnnnnnnnnnnnnnnnnnnnnnnnnnnnnnnnnnnnnnnnnnnnnnnnnnnnnnnnnnnnnnnnnnnnnnnnnnnnnnnnnattccagctccaatagcgtatattaaagttgttgcagttaaaaagctcgtagttggatttgtggtgctac-ctgcag-tccaa--ttagttt-----tggtgctag--cgggtggtgccatctttgggtggaacctgtagggcattagcttgttttgcaggggatatccatcgtttactgtgaaaaaattagagtgttcaaagcaggcttacgccaatgaatatactagcatggaataatgaaataggactttggtactattttgttggtttgcgcgccaaagtaatgattaatagggacagttgggggtattcgtattccatagtcagaggtgaaattcttggatttttggaagacgaactactgcgaaagcatttaccaaggatgttttcattaatcaagaacgaaagttaggggatcgaagatgattagatacca-tcgtagtctta
>Pinnularia_microstauron_AT-69.06
acattccaaggtccagcgacaggtgttattgtagaacgtgagcgtttaaacaaatacggtactccattattaggtgcaacagtaaaaccaaaattaggtttatctggtaaaaactacggtcgtgtagtatacgaaggtttaaaaggtggtttagacttcttaaaagatgatgaaaacattaactctcaaccatttatgcgttggagagaacgtttcttaaactgtatggaaggtattaaccgtgctgcttctgcaacaggtgaagttaaaggttcatacttaaacatcactgctggtacaatggagcaagtttacgaacgtgctgaatatgctaaagcagtaggttctgtaattgttatgatcgacttagttatgggttacacagcaatccaatcttcagcgatctgggctcgtaacaatgatatgcttttacacttacaccgtgcaggtaactcaacttacgctcgtcaaaaaaatcatggtattaacttccgtgttatttgtaaatggatgcgtatgtctggtgtagatcacatccacgcctgnnnnnnnnnnnnnnnnnnnnnnnnnnnnnnnnnnnnnnnnnnnnnnnnnnnnnnnnnnnnnnnnnnnnnnnnnnnnnnnnnnnnnnnnnnnnnnnnnnnnnnnnnnnnnnnnnnnnnnnnnnnnnnnnnnnnnnnnnnnnnnnnnnnnnnnnnnnnnnnnnnnnnnnnnnnnnnnnnnnnnnnnnnnnnnnnnnnnnnnnnnnnnnnnnnnnnnnnnnnnnnnnnnnnnnnnnnnnnnnnnnnnnnnnnnnnnnnnnnnnnnnnnnnnnnnnnnnnnnnnnnnnnnnnnnnnnnnnnnnnnnnnnnnnnnnnnnnnnnnnnnnnnnnnnnnnnnnnnnnnnnnnnnnnnnnnnnnnnnnnnnnnnnnnnnnnnnnnnnnnnnnnnnnnnnnnnnnnnnnnnnnnnnnnnnnnattccagctccaatagcgtatattaaagttgttgcagttaaaaagctcgtagttggatttgtggtgctac-ctgcag-tccaa--ttagttt-----tggtgctag--cgggtggtgccatctttgggtggaacctgtagggcattagcttgttttgcaggggatatccatcgtttactgtgaaaaaattagagtgttcaaagcaggcttacgccaatgaatatactagcatggaataatgaaataggactttggtactattttgttggtttgcgcgccaaagtaatgattaatagggacagttgggggtattcgtattccatagtcagaggtgaaattcttggatttttggaagacgaactactgcgaaagcatttaccaaggatgttttcattaatcaagaacgaaagttaggggatcgaagatgattagatacca-tcgtagtctta
>Pinnularia_obscura_AT-70Gel12b
acattccaaggtccagcgacaggtgttattgtagaacgtgagcgtttaaacaaatacggtgctccattattaggtgcaacagtaaaaccaaaattaggtttatctggtaaaaactatggtcgtgtagtatttgaaggtttaaaaggtggtttagacttcttaaaagatgatgaaaacattaactcacaaccatttatgcgttggagagaacgtttcttaaactgtatggaaggtattaaccgtgcttcatcatcaacaggtgaagttaaaggttcatatttaaacatcactgctggtacaatggaagccgtttacgaacgtgcagaatatgctaaatcagtaggttctatcattgtgatgatcgatttagttatgggttacacagcaatccaatcttctgctatttgggctcgtaacaatgatatgctattacatttacaccgtgcaggtaactcaacttacgctcgtcaaaaaaatcatggtattaacttccgtgttatttgtaaatggatgcgtatgtctggtgtagatcacatccacgctggtannnnnnnnnnnnnnnnnnnnnnnnnnnnnnnnnnnnnnnnnnnnnnnnnnnnnnnnnnnnnnnnnnnnnnnnnnnnnnnnnnnnnnnnnnnnnnnnnnnnnnnnnnnnnnnnnnnnnnnnnnnnnnnnnnnnnnnnnnnnnnnnnnnnnnnnnnnnnnnnnnnnnnnnnnnnnnnnnnnnnnnnnnnnnnnnnnnnnnnnnnnnnnnnnnnnnnnnnnnnnnnnnnnnnnnnnnnnnnnnnnnnnnnnnnnnnnnnnnnnnnnnnnnnnnnnnnnnnnnnnnnnnnnnnnnnnnnnnnnnnnnnnnnnnnnnnnnnnnnnnnnnnnnnnnnnnnnnnnnnnnnnnnnnnnnnnnnnnnnnnnnnnnnnnnnnnnnnnnnnnnnnnnnnnnnnnnnnnnnnnnnnnnnnnnattccagctccaatagcgtatattaaagttgttgcagttaaaaagctcgtagttggatttgtggcggcac-ctgcgg-tccga--attgttt-----tggtactgc--gtggtgttgccatctttgggtggaacctgtggggcattaggttgttttgcaggggatatccatcgtttactgtgaaaaaattagagtgttcaaagcaggcttacgccgatgaatatactagcatggaataatgaaataggactttggtactattttgttggtttgcgcaccaaagtaatgattaatagggacagttgggggtattcgtattccattgtcagaggtgaaattcttggatttttggaagacgaactactgcgaaagcatttaccaaggatgttttcattaatcaagaacgaaagttaggggatcgaagatgattagatacca-tcgtagtctta
>Pinnularia_mesolepta_AT-160Gel30
acattccaaggtccagcgacaggtgttgttgtagaacgtgagcgtttaaacaaatacggtactccattattaggtgcaacagtaaaaccaaaattaggtttatctggtaaaaactatggtcgtgtagtattcgaaggtttaaaaggtggtttagacttcttaaaagatgatgaaaacattaactcacaaccattcatgcgttggagagaacgtttcttaaactgtatggaaggtattaaccgtgctgcatcagcaacaggtgaagttaaaggttcatacttaaacatcactgctggtacaatggaacaagtttacgaacgtgcagaatatgctaaatcagtaggttctatcatcgttatgatcgacttagttatgggttacacagcaatccaatcttctgcgatttgggctcgtaacaatgacatgcttttacatttacaccgtgcaggtaactcaacttacgctcgtcaaaaaaatcatggtattaacttccgtgttatttgtaaatggatgcgtatgtctggtgtagatcatatccacgctggtannnnnnnnnnnnnnnnnnnnnnnnnnnnnnnnnnnnnnnnnnnnnnnnnnnnnnnnnnnnnnnnnnnnnnnnnnnnnnnnnnnnnnnnnnnnnnnnnnnnnnnnnnnnnnnnnnnnnnnnnnnnnnnnnnnnnnnnnnnnnnnnnnnnnnnnnnnnnnnnnnnnnnnnnnnnnnnnnnnnnnnnnnnnnnnnnnnnnnnnnnnnnnnnnnnnnnnnnnnnnnnnnnnnnnnnnnnnnnnnnnnnnnnnnnnnnnnnnnnnnnnnnnnnnnnnnnnnnnnnnnnnnnnnnnnnnnnnnnnnnnnnnnnnnnnnnnnnnnnnnnnnnnnnnnnnnnnnnnnnnnnnnnnnnnnnnnnnnnnnnnnnnnnnnnnnnnnnnnnnnnnnnnnnnnnnnnnnnnnnnnnnnnnnnnattccagctccaatagcgtatattaaagttgttgcagttaaaaagctcgtagttggatttgtggtggcac-ttgcgg-tccga--attgttt-----tggtactgc--gtggtgttgccatctttgggtggaacctgtggggcattaggttgttttgcaggggatgtccatcgtttactgtgaaaaaattagagtgttcaaagcaggcttacgccgatgaatatactagcatggaataatgaaataggactttggtactattttgttggtttgcgcaccaaagtaatgattaatagggacagttgggggtattcgtattccattgtcagaggtgaaattcttggatttttggaagacgaactactgcgaaagcatttaccaaggatgttttcattaatcaagaacgaaagttaggggatcgaagatgattagatacca-tcgtagtctta
>Pinnularia_viridis_AT-161.02
acattccaaggtccagcgacaggtgttattgtagaacgtgagcgtttaaacaaatacggtgctccattattaggtgcaacagtaaaaccgaaattaggtttatctggtaaaaactacggtcgtgtagtatacgaaggtttaaaaggtggtttagacttcttaaaagatgacgaaaacattaactctcaaccatttatgcgttggagagagcgtttcttaaactgtatggaaggtattaaccgtgctgctgcagcaacaggtgaagttaaaggttcatacttaaacattactgctggtacaatggaagaagtttatgcacgtgcagaatatgctaaagcagtaggttctgttattgttatgatcgatttagttatgggttacacagcaatccaaactgcagctatctgggctcgtaacaacgatatgatcttacacttacaccgtgcaggtaactcaacttacgctcgtcaaaagaaccacggtattaatttccgtgttatctgtaaatggatgcgtatgtctggtgtagaccacatccacgctggtannnnnnnnnnnnnnnnnnnnnnnnnnnnnnnnnnnnnnnnnnnnnnnnnnnnnnnnnnnnnnnnnnnnnnnnnnnnnnnnnnnnnnnnnnnnnnnnnnnnnnnnnnnnnnnnnnnnnnnnnnnnnnnnnnnnnnnnnnnnnnnnnnnnnnnnnnnnnnnnnnnnnnnnnnnnnnnnnnnnnnnnnnnnnnnnnnnnnnnnnnnnnnnnnnnnnnnnnnnnnnnnnnnnnnnnnnnnnnnnnnnnnnnnnnnnnnnnnnnnnnnnnnnnnnnnnnnnnnnnnnnnnnnnnnnnnnnnnnnnnnnnnnnnnnnnnnnnnnnnnnnnnnnnnnnnnnnnnnnnnnnnnnnnnnnnnnnnnnnnnnnnnnnnnnnnnnnnnnnnnnnnnnnnnnnnnnnnnnnnnnnnnnnnnnattccagctccaatagcatatattaaagttgttgcagttaaaaagctcgtagttgaacctgtggcggtat-taatgt-cccaa--aatgttt-----tggtacctt--tggtcactgccatctttgggtggaacc-gtgaggcattaggttgttttgcgggggattcccatcgtttactgtgaaaaaattagagtgttcaacgcaggcttatgccattgaatagattagcatggaataatgagataagacttgggtactattttgttggtttgtgcaccagagtaatgattaatagggacagttgggggtatttgtattccattgtaagaggtgaaattcttggattattggaagacaaacaactgcgaaagcatttaccaaggatgttttcattaatcaagaacgaaagttaggggatcgaagatgattagatacca-tcgtagtctta
>Pinnularia_substreptoraphe_AT-70.09
acattccaaggtccagcgacaggtgttattgtagaacgtgagcgtttaaataaatacggtgctccattattaggtgcaacagtaaaaccaaaattaggtttatctggtaaaaactacggtcgtgtagtatatgaaggtttaaaaggtggtttagacttcttaaaagatgatgaaaacattaactctcaaccattcatgcgttggagagagcgtttcttaaactgtatggaaggtattaaccgtgctgctgcagcaacaggtgaagttaaaggttcatacttaaacgttactgctggtacaatggaagaaatttacacacgtgcagaatatgctaaatcagtaggttctataattattatgatcgatttagttatgggttacacagcaatccaatctatagctatctgggctcgtaacaacgatatgatcttacacttacaccgtgcagggaactcaacttacgctcgtcaaaagaaccacggtattaacttccgtgttatctgtaaatggatgcgtatgtgtggtgtagatcacatccacgctggtannnnnnnnnnnnnnnnnnnnnnnnnnnnnnnnnnnnnnnnnnnnnnnnnnnnnnnnnnnnnnnnnnnnnnnnnnnnnnnnnnnnnnnnnnnnnnnnnnnnnnnnnnnnnnnnnnnnnnnnnnnnnnnnnnnnnnnnnnnnnnnnnnnnnnnnnnnnnnnnnnnnnnnnnnnnnnnnnnnnnnnnnnnnnnnnnnnnnnnnnnnnnnnnnnnnnnnnnnnnnnnnnnnnnnnnnnnnnnnnnnnnnnnnnnnnnnnnnnnnnnnnnnnnnnnnnnnnnnnnnnnnnnnnnnnnnnnnnnnnnnnnnnnnnnnnnnnnnnnnnnnnnnnnnnnnnnnnnnnnnnnnnnnnnnnnnnnnnnnnnnnnnnnnnnnnnnnnnnnnnnnnnnnnnnnnnnnnnnnnnnnnnnnnnnattccagctccaatagcgtatattaaagttgttgcagttaaaaagctcgtagttggatttgtggtggttc-ctatgg-tccaa--aatgttt-----tggtactat--caggctctgccatccttgggtggaacctgtggggcattaggttgttttgcgggggatgcccatcgtttactgtgaaaaaattagagtgttcaaagcaggcttatgccgttgaatagattagcatggaataataaaataggactttggtactattttgttggtttgcgtactgaagtaatgattaatagggacagttgggggtattcgtattccattgtcagaggtgaaattcttggatttttggaagacgaactactgcgaaagcatttaccaaggatgttttcattaatcaagaacgaaagttaggggatcgaagatgattagatacca-tcgtagtctta
>Pinnularia_cf._microstauron_(B2)c
acattccaaggtcctgcgacaggtgttattgtagaacgtgagcgtttaaacaaatatggtgctccattattaggcgcaacagtaaaacctaaattaggtttatctggtaaaaactacggtcgtgtagtatatgaaggtttaaaaggtggtttagacttcttaaaagatgatgaaaacattaactcacaaccattcatgcgttggagagagcgtttcttatactgtatggaaggtattaaccgtgctgctgcagcaacaggtgaagttaaaggttcatacttaaacatcactgctggtacaatggaagaagtgtacaaacgtgcagaatatgctaaagcagtaggttctgtaatcgttatgatcgatttagttatgggttacacagcaattcaaagtgctgctatctggtctcgtaacaacgatatgatcttacacttacaccgtgcgggtaactcaacttacgctcgtcaaaaaaaccatggtattaacttccgtgttatttgtaaatggatgcgtatgtctggtgtagatcatatccacgctggtacagttgttggtaaattagaaggtgatcctttaatgattaaaggtttctacgatactttattattaacacacttagatgttaacttaccatacggtattttcttcgaaatgtcatgggctagtttacgtaaatgtatgcctgttgcatctggtggtattcactgtggtcaaatgcaccaattagttcattacttaggtgatgacgtagtattacaattcggtggtggtacaatcggtcaccctgatggtattcaagcaggtgctacagctaaccgtgttgctttagaagcaatggtagtagctcgtaacgaaggtgctgactacttcaacaaccaagtaggtccacaaattttacgtgatgctgctagaacatgcggtcctttacaaacagctttagacttatggaaagatattccagctccaatagcgtatattaaagttgttgcagttaaaaagctcgtagttkratttgtggtgttgc-ctgtgg-tccaa--aatgttt-----tggtactgt--tgagcattgccatccttgggtggaacctgtgaggcattaggttgttttgcaggggatgcccatcttttactgtgaaaaaattagagtgttcaaagcaggcttatgccgctgaatagattagcatggaataatgagataggactttggtactattttgttggtttgtgcaccaaagtaatgattaatagggacagttgggggtattcgtattccattgtcagaggtgaaattcttggatttttggaagacgaactactgcgaaagcatttaccaaggatgttttcattaatcaagaacgaaagttaggggatcgaagatgattagatacca-tcgtagtctta
>Pinnularia_neomajor_(Tor1)a
acattccaaggtccagcgacaggtgttattgtagaacgtgagcgtttaaacaaatacggtgctccattattaggtgcaacagtaaaacccaaattaggtttatctggtaaaaactacggccgtgtagtatatgaaggtttaaaaggtggtttagacttcttaaaagatgacgaaaacattaactctcaaccatttatgcgttggagagagcgtttcttaaactgtatggaaggtattaaccgtgctgctgcagcaacaggtgaagttaaaggttcatacttaaacatcactgctggtaatatggaagaagtttatacacgtgcagaatatggtaaagcagtaggttctgttattgttatgatcgatttagttatgggttacacagcaatccaaagtgcagctatctgggctcgtaacaacgatatgatcttacacttacaccgtgcaggtaactcaacttacgctcgtcaaaaaaatcacggtatcaacttccgtgttatttgcaaatggatgcgtatgtctggtgtagaccacatccacgctggtacagttgttggtaaattagaaggtgaccctttaatgattaaaggtttctacgatactttattattaacaaacttagaagttaatttaccatacggtattttcttcgatatgtcatgggctagtttacgtaaatgtatgccagttgcatctggtggtattcactgtggtcaaatgcaccaattagtgcactacttaggtgatgacgtagtattacaattcggtggtggtacaattggtcaccctgatggtattcaagcaggtgctacagctaaccgtgttgctttagaatcaatgatcttagctcgtaacgaaggtgctgactatttcaacaatcaagttggtccacaaattttacgtgatgctgctaaaacatgtggtcctttacaaacagctttagacttatggaaagatattccagctccaatagcgtatactaaagttgttgcagttaaaaagctcgtagttgratttgtggtggttc-ctgtgt-tccaa--aatgttt-----tggtacctc--ttggaactcccatctgtgggtggaacctgtgaggcattaggttgttttgcgggggatgctcaccatttactgtgaaaaaattaaagtgttcaaagcaggcttatgccattggatagattagcatggaataatgaaataagacttgggtactattttgttggtttatgcaccaaagtaatgattaatagggacagttgggggtattcgtattccattgtcagaggtgaaattcttggatttttggaagacgaaccactgcgaaagcatttaccaaggatgttttcattaatcaagaacgaaagttaggggatcgaagatgattagatacca-tcgtagtctta
>Pinnularia_sp._1_CS-2011
acgttccaaggtccagcaacaggtattattgtagaacgtgaacgtttaaacaaatacggtgctccattattaggtgctacagtaaaaccgaaattaggtttatctggtaaaaactacggtcgtgttgtatacgaaggtttaaaaggtggtttagacttcttaaaagatgacgaaaacattaactctcaaccattcatgcgttggagagaacgtttcttaaactgtatggaaggtattaaccgtgcttctgcatcaacaggtgaaagtaaaggttcatacttaaacatcactgctggtaacatggaagaagtttacgtacgtgctaactatgcaaaagcagtaggttctgttattgttatgatcgacttagttctgggttacacagcaattcaaagttctgctatttgggctcgtaataatgatatgatcttacatttacaccgtgcaggtaactcaacttacgctcgtcaaaagaaccatggtattaacttccgtgttatctgtaaatggatgcgtatgtgtggtgtagatcacatccacgctggtacagttgtaggtaaattagaaggtgatcctttaatgattaaaggtttctacgatactttagtattaatccacttaaatgttaacttaccatacggtatcttcttcgaaatgtcatgggctagtttacgtaaatgtatgcctgttgcatctggtggtattcactgtggtcaaatgcaccaattactttactacttaggtgacgacgtagtattacaattcggtggtggtacaattggtcaccctgatggtattcaagcaggtgctacagctaaccgtgttgctttagaagcaatggtattagctcgtaacgaaggtgctgattactttaacaaccaagttggtccacaaattttacgcgatgcagctagaacatgtggtcctttacaaacagctttagatttatggaaagatattccagctccaatagcgtatattaaagttgttgcagttaaaaagctcgtagttggatgtgtggtggctc-gtgcgg-tccaa--aatgttt-----tggtgctgt--gttgagctgccatccttgggtggaacctgtggggcattaggttgttctgcaggggatgcccatcgtttactgtgaaaaaattagagtgttcaaagcaggcttacgccgttgaatatattagcatggaataatgagataggactttggtgctattttgttggtttgcgcgccgaagtaatgattaatagggacagttgggggtattcgtattccattgtcagaggtgaaattcttggatttctggaagacgaactactgcgaaagcatttaccaaggatgttttcattaatcaagaacgaaagttaggggatcgaagatgattagatacca-tcgtagtctta
>Pinnularia_cf._altiplanensis_(Tor11)b
acattccaaggtccagcgacaggtgttattgtagaacgtgagcgtttaaacaaatacggtgctccattattaggtgcaacagtaaaaccaaaattaggtttatctggtaaaaactacggtcgtgtagtatacgaaggtttaaaaggtggtttagacttcttaaaagatgatgaaaacattaactctcaaccatttatgcgttggagagagcgtttcttaaactgtatggaaggtattaaccgtgcttctgcagcaacaggtgaaactaaaggttcatacttaaacatcactgctgctacaatggaagaagtttacgcgcgtgccgaatatggtaaagcagtaggttctatcattgttatgatcgatttagttatgggttacacagcaattcaaagtgcagctatttgggctcgtcaaaatgacatgatcttacacttacaccgtgcaggtaactcaacttacgctcgtcaaaagaatcatggtattaacttccgtgttatctgtaaatggatgcgtatgtctggtgtagatcacatccacgctggtacagttgttggtaaattagaaggtgatcctttaatgattaaaggtttctacgatactttattaaaagtaaacttagaggtaaacttaccatacggtattttcttcgaaatgacatgggctagtttacgtaagtgtatgcctgttgcgtctggtggtatccactgtggtcaaatgcaccaattaattcactatttaggtgatgatgtagtattacaattcggtggtggtacaattggtcatcctgatggtattcaagcaggtgcaacagctaaccgtgttgctttagaatcaatggtattagctcgtaacgaaggtgctgattacttcagtaaccaagttggtccacaaattttacgtgatgctgctagaacatgtggtcctttacaaacagctttagacttatggaaagatattccagctccaatagcgtatattaaagttgttgcagttaaaaagctcgtagttgaatttttggtgttgc-ccgtgg-tccaa--aatgttt-----tggttccgt--tggacgatgccatccttgggtggaacctgtgaggcattaggttgttttgcaggggatgcccatcgtttactgtgaaaaaattagagtgttcaaagcaggcttatgccgttgaatagattagcatggaataatgagataggacttgagtactattttgttggtttgtgcactgaagtaatgattgatagggacagttgggggtattcgtattccattgtcagaggtgaaattcttggatttttggaagacgaactactgcgaaagcatttaccaaggatgttttcattaatcaagaacgaaagttaggggatcgaagatgattagatacca-tcgtagtctta
>Pinnularia_sp._2_CS-2011
acattccaaggtccagcgacaggtgttattgtagaacgtgagcgtttaaacaaatatggtactccattactaggtgcaacagtaaaaccaaaattaggtttatctggtaaaaactacggtcgtgtagtatacgaaggtttaaaaggtggtttagacttcttaaaagatgatgaaaacattaactctcaaccatttatgcgttggagagagcgtttcttaaactgtatcgaaggtattaaccgtgctgctgctgcaacaggtgaaattaaaggttcatacttaaacatcactgctggtacaatggaacaagtttacgaacgtgctgaatatgctaaagcaatcggttctataattgttatgatcgacttagttatgggttacacagcaatccaatcttcagcgatttgggctcgtaacaacgatatgcttttacacttacaccgtgcaggtaactcagcttacgctcgtcaaaaaaatcatggtattaacttccgtgttatttgtaaatggatgcgtatgtctggtgtagatcacatccacgctggtacagttgttggtaaattagaaggtgatcctttaatgattaaaggtttctacgatactttattattaactcatttagatgttaacttaccatacggtctgttcttcgaaatgtcatgggctagtttacgtaaatgtatgccggttgcttctggtggtatccactgtggtcaaatgcaccaattaattcactatttaggtgatgacgttgtattacaatttggtggtggtacaattggtcaccctgatggtattcaagcaggtgctacagctaaccgtgttgctttagaatcaatggtattagctcgtaacgaaggtgctgatttcttcaataatcaagttggtccacaaattttacgcgatgctgctagaacatgtggtcctttacaaacagctttagatttatggaaagatattccagctccaatagcgtatattaaagttgttgcagttaaaaagctcgtagttggatttgtggtgctgc-ctgcag-tccaa--ttagctt-----tggtgctag--cgggtggtgccatctttggatggaacctgtggggcattagcttgttttgcaggggaaattcatcgtttactgtgaaaaaattagagtgttcaaagcaggcttacgccaatgaatatactagcatggaataatgaaatagaactttggtactattttgttggtttgcgcaccaaagtaatgattaatagggacagttgggggtattcgtattccatagtcagaggtgaaattcttggatttttggaagacgaactactgcgaaagcatttaccaaggatgttttcattaatcaagaacgaaagttaggggatcgaagatgattagatacca-tcgtagtctta
>Pinnularia_sp._3_CS-2011
acattccaaggtccagcgacaggtgttattgtagaacgtgagcgtttaaacaaatacggtactccattattaggtgcaacagtaaaaccaaaattaggtttatctggtaaaaactacggtcgtgtagtatacgaaggtttaaaaggtggtttagacttcttaaaagatgatgaaaacattaactctcaaccatttatgcgttggagagaacgtttcttaaactgtatggaaggtattaaccgtgctgcttctgcaacaggtgaagttaaaggttcatacttaaacatcactgctggtacgatggaacaagtttacgaacgtgctgaatatgctaaagcagtaggttctgtaatcgttatgatcgatttagttatgggttacacatcaatccaatcttcagcgatctgggctcgtaacaacgatatgcttttacacttacaccgtgcaggtaactcaacttacgctcgtcaaaaaaatcatggtattaacttccgtgttatttgtaaatggatgcgtatgtctggtgtagatcacatccacgctggtacagttgttggtaaattagaaggtgatcctttaatgattaaaggtttctacgatgttttattattaactcatttagatgttaacttaccatacggtatcttcttcgaaatgtcatgggctagtttacgtaaatgtatgcctgttgcatctggtggtatccactgtggtcaaatgcaccaattaattcactatttaggtgatgacgttgtattacaatttggtggtggtacaattggtcaccctgatggtattcaagcaggtgctacagctaaccgtgttgctttagaagcaatggtattagctcgtaacgaaggtgctgattacttcaataatcaagttggtccacaaattttacgcgatgctgctagaacatgtggtcctttacaaacagctttagatttatggaaagatattccagctccaatagcgtatattaaagttgttgcagttaaaaagctcgtagttggatttgtggcactgc-ctgcag-tccaa--ttagttt-----tggtgctag--ctggtggtgccatctttgggtggaatctgtggggcattagcttgtttcgcaggggaaatccatcgtttactgtgaaaaaattagagtgttcaaagcaggcttacgccaatgaatatactagcatggaataatgaaataggactttggtactattttgttggtttgcgcgccaaagtaatgattaatagggacagttgggggtattcgtattccatagtcagaggtgaaattcttggatttttggaagacgaactactgcgaaagcatttaccaaggatgttttcattaatcaagaacgaaagttaggggatcgaagatgattagatacca-tcgtagtctta
>Pinnularia_sp._4_CS-2011
acattccaaggtccagcgacaggtgttattgtagaacgtgagcgtttaaacaaatacggcgctccattattaggtgcaacagtaaaaccaaaattaggtttatctggtaaaaactacggtcgtgtagtatatgaaggtttaaaaggtggtttagacttcttaaaagatgacgaaaacattaactctcaaccattcatgcgttggagagaacgtttcttatactgtatggaaggtattaaccgagctgctgcagcaacaggtgaagttaaaggttcatacttaaacattactgccggtacaatggaagaagtttatgcacgtgcacaatatgctaaatcagtaggttctgtaattgttatgatcgatttagttatgggttatacagcaattcaaactgcagctatctgggctcgtaacaatgatatgatcttacatttacaccgtgcaggtaactcaacttacgctcgtcaaaaaaatcatggtattaacttccgtgttatttgtaaatggatgcgtatgtctggtgtagatcacatccacgctggtacagttgttggtaaactagaaggtgatcctttaatgattaaaggtttctacgatactttattattaacacatttagatgttaacttaccatacggtattttcttcgaaatgtcatgggctagtttacgtaaatgtatgccagttgcatctggtggtattcactgtggtcaaatgcaccaattacttcactacttaggtgatgatgtagtattacaattcggtggtggtacaattggtcaccctgatggtattcaagcaggtgctacagctaaccgtgttgctttagaagcaatggtattagctcgtaacgaaggtgctgattacttcaataaccaagttggtccacaaattttacgtgatgctgctagaacatgtggtcctttacaaacagctttagacttatggaaagatattccagctccaatagcgtatattaaagttgttgcagttaaaaagctcgtagttggatttgtggcagctc-tcgtgg-tccag--aatattt-----tggtgccac---tggtgcagccatctttgggtggaacctgtggggcattaggttgttttgcaggggatgctcatcctttactgtgaaaaaattagagtgttcaaagcaggcttaagccgttgaatagattagcatggaataatgagatagggcttgggtactattttgttggtttgcgtaccaaagtaatgattaatagggacggttgggggtattcgtattccattgtcagaggtgaaattcttggatttttggaagacgaactactgcgaaagcatttaccaaggatgttttcattaatcaagaacgaaagttaggggatcgaagatgattagatacca-tcgtagtctta
>Pinnularia_sp._5_CS-2011
acattccaaggtccagcgacaggtgttattgtagaacgtgagcgtttaaacaaatacggtgctccattattaggtgcaacagtaaaacccaaattaggtttatctggtaaaaactacggtcgtgtagtatttgaaggtttaaaaggtggtttagacttcttaaaagatgatgaaaacattaactctcaaccattcatgcgttggagagagcgtttcttaaactgtatggaaggtattaaccgtgcatcatcatcaacaggtgaagttaaaggttcatacttaaacatcactgctggtacaatggaagcagtttacgaacgtgcagaatatgctaaatcagtaggttctataattgttatgatcgacttagttatgggttacacagcaatccaatcttctgctatttgggctcgtaacaatgacatgcttttacacttacaccgtgcaggtaactcaacttacgctcgtcaaaaaaatcatggtattaacttccgtgttatttgtaaatggatgcgtatgtctggtgtagatcatatccacgctggtacagttgttggtaaattagaaggtgatcctttaatgattaaaggtttctacgatactttattattaacacatttagatgttaacttaccatacggtttattcttcgaaatgtcatgggctagtttacgtaaatgtatgcctgttgcatctggtggtattcactgtggtcaaatgcaccaattacttcactatttaggtgatgacgtaatattacaatttggtggtggtacaattggtcaccctgatggtattcaagcaggtgctacagctaaccgtgttgctttagaagcaatggtattagctcgtaacgaaggtgctgattacttcaataaccaagttggtccacaaattttacgtgatgctgctagaacatgtggtcctctacaaacagcgttagatttatggaaagatattccagctccaatagcgtatattaaagttgttgcagttaaaaagctcgtagttggatttgtggcagcac-ctgtgg-tccaa--attgttt-----tggtactgc--gtggtgttgccatctttgggtggaacctgtggggcattaggttgttttgcaggggatgctcatcgtttactgtgaaaaaattagagtgttcaaagcaggcttacgccgatgaatatactagcatggaataatgaaataggactttggtactattttgttggtttgcgcaccaaagtaatgattaatagggatagttgggggtattcgtattccattgtcagaggtgaaattcttggatttttggaagacgaactactgcgaaagcatttaccaaggatgttttcattaatcaagaacgaaagttaggggatcgaagatgattagatacca-tcgtagtctta
>Pinnularia_sp._6_CS-2011
acattccaaggtcctgcgacaggtgttattgtagaacgtgagcgtttaaacaaatacggtactccattattaggtgcaacagtaaaaccaaaattaggtttatctggtaaaaactacggtcgtgtagtatacgaaggtttaaaaggtggtttagacttcttaaaagatgatgaaaacattaactctcaaccatttatgcgttggagagagcgtttcttaaactgtatggaaggtattaaccgtgctgcttctgcaacaggtgaagttaaaggttcatacttaaacatcactgctggtacgatggaaggcgtttacgaacgtgctcaatatgctaaatcagtaggttctataattattatgatcgacttagttatgggttacacagcaatccaatcttcagcgatctgggctcgtaacaacgatatgcttttacacttacaccgtgcaggtaactcaacttacgctcgtcaaaaaaatcatggtattaacttccgtgttatttgtaaatggatgcgtatgtctggtgtagatcacatccacgctggtacagttgttggtaaattagaaggtgatcctttaatgattaaaggtttctacgatactttattattaactcatttagatgttaacttaccatacggtatcttcttcgaaatgtcatgggctagtttacgtaaatgtatgcctgttgcatctggtggtatccactgtggtcaaatgcaccaattaattcactatttaggtgatgacgttgtattacaatttggtggtggtacaattggtcaccctgatggtattcaagcaggtgctacagctaaccgtgttgctttagaagcaatggtattagctcgtaacgaaggtgctgattacttcaataaccaagttggtccacaaattttacgcgatgctgctagaacatgtggtcctttacaaacagctttagatttatggaaagatattccagctccaatagcgtatattaaagttgttgcagttaaaaagctcgtagttggatttgtggtgctgc-ctgcag-tccaa--ttagctt-----tggtgctag--cgggtggtgccatctttgggtggaacctgtggggcattagcttgttttgcaggggaaatccatcgtttactgtgaaaaaattagagtgttcaaagcaggcttacgccgatgaatatactagcatggaataatgaaatagggctttggtactattttgttggtttgcgcgccaaagtaatgattaatagggacagttgggggtattcgtattccatagtcagaggtgaaattcttggatttttggaagacgaactactgcgaaagcatttaccaaggatgttttcattaatcaagaacgaaagttaggggatcgaagatgattagatacca-tcgtagtctta
>Pinnularia_sp._7_CS-2011
acgttccaaggtccagcaacaggtattattgtagaacgtgaacgtttaaacaaatacggtgctccattattaggtgctacagtaaaaccgaaattaggtttatctggtaaaaactacggtcgtgttgtatacgaaggtttaaaaggtggtttagacttcttaaaagatgacgaaaacattaactctcaaccattcatgcgttggagagaacgtttcttaaactgtatggaaggtattaaccgtgcttctgcatcaacaggtgaaagtaaaggttcatacttaaacatcactgctggtaacatggaagaagtttacctacgtgctgaatatgcaaaatcagtaggttctgttattgttatgatcgacttagttatgggttacacagcaattcaaagttgtgctctttggtctcgtaataatgatatgatcttacatttacaccgtgcaggtaactcaacttacgcgcgtcaaaaaaaccatggtattaacttccgtgttatctgtaaatggatgcgtatgtgtggtgtagatcacatccacgctggtacagttgtaggtaaattagaaggtgatcctttaatgattaaaggtttctacgatactttagtattaatccacttaaatgttaacttaccatacggtatcttcttcgaaatgtcatgggctagtttacgtaaatgtatgcctgttgcatctggtggtattcactgtggtcaaatgcaccaattactttactacttaggtgacgacgtagtattacaattcggtggtggtacaattggtcaccctgatggtattcaagcaggtgctacagctaaccgtgttgctttagaagcaatggtattagctcgtaacgaaggtgctgattactttaacaaccaagttggtccacaaattttacgcgatgcagctagaacatgtggtcctttacaaacagctttagatttatggaaagatattccagctccaatagcgtatattaaagttgttgcagttaaaaagctcgtagttggatgtgtggtggctc-gtgcgg-tccaa--aatgttt-----tggtgctgt--gttgagctgccatccttgggtggaacctgtggggcattaggttgttctgcaggggatgcccatcgtttactgtgaaaaaattagagtgttcaaagcaggcttacgccgttgaatatattagcatggaataatgagataggactttggtgctattttgttggtttgcgcgccgaagtaatgattaatagggacagttgggggtattcgtattccattgtcagaggtgaaattcttggatttctggaagacgaactactgcgaaagcatttaccaaggatgttttcattaatcaagaacgaaagttaggggatcgaagatgattagatacca-tcgtagtctta
>Pinnularia_sp._8_CS-2011
acattccaaggtcctgcgacaggtgttattgtagaacgtgagcgtttaaacaaatatggtactccattattaggtgcaacagtaaaaccaaaattaggtttatctggtaaaaactacggtcgtgtagtatacgaaggtttaaaaggtggtttagacttcttaaaagatgatgaaaacattaactctcaaccatttatgcgttggagagaacgtttcttaaactgtatggaaggtattaaccgtgctgcttctgcaacaggtgaagttaaaggttcatacttaaacatcactgctggtacaatggaaggcgtttacgaacgtgctgaatatgctaaatcagtaggttctataattgttatgatcgacttagttatgggttacacagcaatccaatcttcagcgatttgggctcgtaacaacgatatgcttttacacttacaccgtgcaggtaactcaacttacgctcgtcaaaaaaatcatggtattaacttccgtgttatttgtaaatggatgcgtatgtctggtgtagatcacatccacgctggtacagttgttggtaaattagaaggtgatcctttaatgattaaaggtttctacgatactttattattagttcatttagatgttaacttaccatacggtatattcttcgaaatgtcatgggctagtttacgtaaatgtatgcctgttgcatctggtggtatccactgtggtcaaatgcaccaattaattcactatttaggtgatgacgttgtattacaatttggtggtggtacaattggtcaccctgatggtattcaagcaggtgctacagctaaccgtgttgctttagaagcaatggtattagctcgtaacgaaggtgctgattacttcaacaatcaagttggtccacaaattttacgcgatgctgctagaacatgtggtcctttacaaacagctttagatttatggaaagatattccagctccaatagcgtatattaaagttgttgcagttaaaaagctcgtagttggatttgtggtgttgc-ctgcag-tccaa--ttagctt-----tggtgctag--cgggtggtaccatctttgggtggaacttgtggggcattagcttgttttgcaggggaaatccatcgtttactgtgaaaaaattagagtgttcaaagcaggcttacgccaatgaatatactagcatggaataatgaaataggactttggtactattttgttggtttgcgcgccaaagtaatgattaatagggacagttgggggtattcgtattccatagtcagaggtgaaattcttggatttttggaagacgaactactgcgaaagcatttaccaaggatgttttcattaatcaagaacgaaagttaggggatcgaagatgattagatacca-tcgtagtctta
>Pinnularia_subcommutata_var._nonfasciata_Corsea_10
acattccaaggtccagcgacaggtgttattgtagaacgtgagcgtttaaacaaatatggtgctccattattaggtgcaacagtaaaaccaaaattaggtttatctggtaaaaactacggtcgtgtagtatacgaaggtttaaaaggtggtttagacttcttaaaagatgatgaaaacattaactctcaaccattcatgcgttggagagagcgtttcttaaactgtatggaaggtattaaccgtgctgctgcagcaacaggtgaagttaaaggttcatacttaaacatcactgctggtacaatggacgaagtttacgcacgtgcagaatatgctaaatcagtaggttctatcattattatgatcgatttagttatgggttacacagcaatccaaactgcagctatctggtctcgtaacaacgatatgatcttacacttacaccgtgcaggtaactcaacttacgctcgtcaaaaaaaccacggtattaacttccgtgttatttgtaaatggatgcgtatgtctggtgtagatcacatccacgctggtacagttgttggtaaattagaaggtgatcctttaatgattaaaggtttctatgatactttattattaacacatttagatgttaacttaccatacggtattttcttcgaaatgtcatgggctagtttacgtaaatgtatgccagttgcatctggtggtattcactgtggtcaaatgcaccaattactacactacttaggtgatgacgtagtattacaattcggtggtggtacaatcggtcaccctgatggtattcaagcaggtgctacagctaatcgtgttgctttagagtcaatggtattagctcgtaacgaaggtgctgattacttcagcaaccaagttggtccacaagttttacgtgatgctgctagaacatgcggtcctttacaaacagctttagacttatggaaagatattccagctccaatagcgtatattaaagttgttgcagttaaaaagctcgtagttggacttgtggtggtgc-ccttgg-tccaa--aatgttt-----tggtatttt--agggcccaaccatctttgggtggaacctgtggggcattaggttgttttgcaggggatgcctatcgtttactgtgaaaaaaatagagtgttcaaagcaggcttacgccgttgaatagattagcatggaataataagataggactttggtactattttgttggtttgcgcaccgaagtaatgattaatagggacagttgggggtattcgtattccattgtcagaggtgaaattcttggatttttggaagacgaactactgcgaaagcatttaccaaggatgttttcattaatcaagaacgaaagttaggggatcgaagatgattagatacca-tcgtagtctta
>Pinnularia_neomajor_Corsea_2
acattccaaggtccagcgacaggtgttattgtggaacgtgagcgtttaaacaaatacggtgctccattattaggtgcaacagtaaaaccaaaattaggtttatctggtaaaaactacggtcgtgtagtatacgaaggtttaaaaggtggtttagacttcttaaaagatgacgaaaacattaactctcaaccatttatgcgttggagagagcgtttcttaaactgtatggaaggtattaaccgtgctgctgcagcaacaggtgaagttaaaggttcatacttaaacatcactgctggtactatggaagaagtttacgcacgtgcagaatatgctaaagcagtaggttctgttattgttatgatcgatttagttatgggttacacagcaatccaaactgcagctatctgggctcgtaacaacgatatgatcttacacttacaccgtgcaggtaactcaacttacgctcgtcaaaaaaatcacggtattaacttccgtgttatctgcaaatggatgcgtatgtctggtgtagaccacatccacgctgggacagttgttggtaaattagaaggtgaccctttaatgattaaaggtttctacgatactttattattaacaaacttagaagttaacttaccatacggtatcttcttcgatatgtcatgggctagtttacggaaatgtatgccagttgcatctggtggtattcactgtggtcaaatgcaccaattagtgcactacttaggtgatgatgtagtattacaattcggtggtggtacaattggtcaccctgatggtattcaagcaggtgctacagctaaccgtgttgctttagaatcaatgatcttagctcgtaacgaaggtgctgactacttcaacaatcaagttggtccacaaattttacgtgatgctgctaaaacatgtggtcctttacaaacagctttagacttatggaaagatattccagctccaatagcgtatattaaagttgttgcagttaaagagctcgtagttgaatctgtggtggtac-ctgggg-tccta--aatgttt-----tggttcc-t--tgggcactgccttcattgggtcgaacctgtgaggcattaggttgtttcatgggggatgcttgtcatttactgtgaaaaaattagagtgttcaaagcaggcttatgccattgaatagattagcatggaataataagataggacttgggtactattttgttggtttgtgtgccagagtaatgattaatagggacagttgggggtattcgtattccattgtcagaggtgaaattcttggatttttggaagacgaactactgcgaaagcatttaccaaggatgttttcgttaatcaagaacgaaagttaggggatcgaagatgattagatacca-tcgtagtctta
>Pinnularia_sp._9_CS-2011
acattccaaggtccagcgacaggtgttattgtagaacgtgagcgtttaaacaaatacggtgctccattattaggtgcaacagtaaaaccgaaattaggtttatctggtaaaaactacggtcgtgtagtatacgaaggtttaaaaggtggtttagactttttaaaagatgacgaaaacattaactctcaaccatttatgcgttggagagagcgtttcttaaactgtatggaaggtattaaccgtgctgctgcagcaacaggtgaagttaaaggttcgtacttaaacatcactgctggtacaatggaagaagtttatgcacgtgcagaatatgctaaagcagtaggttctgtaattgttatgatcgatttagttatgggttacacagcaattcaaactgcagctatctgggctcgtaacaacgatatgatcttacacttacaccgtgcaggtaactcaacttacgctcgtcaaaagaaccacggtattaatttccgtgttatctgtaaatggatgcgtatgtctggtgtagaccacatccacgctggtacagttgttggtaaattagaaggcgatcctttaatgattaaaggtttctatgatactttattattaacaaacttagaagttaacttaccttacggtattttcttcgacatgtcatgggctagtttacgtaaatgtatgccagttgcatctggtggtattcactgtggtcaaatgcaccaattagtgcactacttaggtgatgacgtagtattacaattcggtggtggtacaattggtcaccctgatggtattcaagcaggtgctacagctaaccgtgttgctttagaatcaatgatcttagctcgtaacgaaggtgctgactatttcaataaccaagttggtccacaaattttacgtgatgctgctaaaacatgtggtcctttacaaacagctttagacttatggaaagatattccagctccaatagcgtatattaaagttgttgcagttaaaaagctcgtagttgratttgtggaggttc-acatgg-tccaa--aatgttt-----tggtactgt--tgcgaacaaccatccttgggtggaacctgtgaggcattaggttgttttgtgggggatgcccatcatttactgtgaaaaaattagagtgttcaaagcaggcttatgccattgaatagattagcatggaataatgagataggactttggtactattttgttggtttgtgcaccagagtaatgattaatagggacagttgggggtattcgtattccattgtcagaggtgaaattcttggatttttggaagacgaactactgcgaaagcatttaccaaggatgttttcattaatcaagaacgaaagttaggggatcgaagatgattagatacca-tcgtagtctta
>Pinnularia_viridiformis_strain_Pin_870_MG
acattccaaggtccagcgacaggtgttattgtagaacgtgagcgtttaaacaaatacggtgctccattattaggtgcaacagtaaaaccaaaattaggtttatctggtaaaaactacggccgtgtagtatacgaaggtttaaaaggtggtttagacttcttaaaagatgacgaaaacattaattctcaaccatttatgcgttggagagagcgtttcttaaattgtatggaaggtattaatcgtgctgctgcagcaacaggtgaagttaaaggttcatacttaaacatcactgctggtactatggaagaagtttacgcacgtgcagaatatgctaaagcagtaggttctgttattgttatgatcgatttagttatgggttacacagcaatccaaactgcagctatttgggctcgtaacaacgatatgatcttacacttacaccgtgcaggtaactcaacttacgctcgtcaaaaaaatcacggtattaacttccgtgttatctgcaaatggatgcgtatgtctggtgtagaccacatccacgctgggacagttgttggtaaattagaaggtgaccctttaatgattaaaggtttctatgatactttattattaacaaacttagaagttaacttaccatacggtattttcttcgatatgtcatgggctagtttacgtaaatgtatgccagttgcatctggtggtattcactgtggtcaaatgcatcaattagtgcactacttaggtgacgacgtagtattacaattcggtggtggtacaattggtcaccctgatggtattcaagcaggtgctacagctaaccgtgttgctttagaatcaatgatcttagctcgtaacgaaggtgctgactacttcaacaatcaagttggtccacaaattttacgtgatgctgctaaaacatgtggtcctttacaaacagctttagacttatggaaagatattccagctccaatagcgtatattaaagttgttgcagttaaaaagctcgtagttgratctgtggtggttc-ctgggg-tccaa--aatgttt-----tggtatca---aggggaccatcatcgttgtgtggaacctgtgaggcattaggttgttttgtgggggatgcgcatcatttactgtgaaaaaattagagtgttcaaagcaggcttatgccattgaatagattagcatggaataatgagataggacttgggtgctattttgttggtttgtgcatcagagtaatgattaatagggacagttgggggtattcgtattccattgtcagaggtgaaattcttggatttttggaagacgaactactgcgaaagcatttaccaaggatgttttcattaatcaagaacgaaagttaggggatcgaagatgattagatacca-tcgtagtctta
>Pinnularia_sp._10_CS-2011
acattccaaggtccagcgacaggtgttattgtagaacgtgagcgtttaaacaaatacggtgctccattattaggcgcaacagtaaaaccaaaattaggtttatctggtaaaaactacggtcgtgtagtatatgaaggtttaaaaggtggtttagacttcttaaaagatgatgaaaacattaactctcaaccattcatgcgttggagagaacgtttcttaaactgtatggaaggtattaaccgtgctgctgcagcaacaggtgaagttaaaggttcatacttaaacatcactgctggtacaatggaagaagtttacgcacgtgcagaatatgctaaagcagtaggttctatcattgttatgatcgatttagttatgggttacacagcaatccaaactgcagctatctgggctcgtaacaacgatatgattttacacttacaccgtgcaggtaactcaacttacgctcgtcaaaagaatcacggtattaacttccgtgttatctgtaaatggatgcgtatgtctggtgtagatcacatccacgctggtacagttgttggtaaattagaaggtgatcctttaatgattaaaggtttctacgatactttattattaacacacttagatgttaacttaccatacggtattttcttcgaaatgtcatgggctagtttacgtaaatgtatgccagttgcatctggtggtattcactgtggtcaaatgcaccaattaattcattacttaggtgatgacgtagtattacaattcggtggtggtacaatcggtcaccctgatggtattcaagcgggtgctacagctaaccgtgttgctttagaatcaatggtattagctcgtaacgaaggtgctgattacttcagtaaccaagttggtccacaaattttacgtgacgctgctaaaacatgtggtcctttacaaacagctttagacttatggaaagatattccagctccaatagcgtatattaaagttgttgcagttaaaaagctcgtagttggacctgtggaggcgt-gggacg-tccaa--aatgttt-----tggtacggc--ttgtcgcttccatccttgggtggaacctgtggggcattaggttgttttgcaggggatgcccatcgtttactgtgaaaaaattagagtgttcaaagcaggcttacgccgttgaatagattagcatggaataatgagataggactttggtactattttgttggtttgtgcaccgaagtaatgattaatagggacagttgggggtattcgtattccattgtcagaggtgaaattcttggatttctggaagacgaactactgcgaaagcatttaccaaggatgttttcattaatcaagaacgaaagttaggggatcgaagatgattagatacca-tcgtagtctta
>Pinnularia_borealis_Alka_1
acattccaaggtccagcgacaggtgttattgtagaacgtgagcgtttaaacaaatacggtgctccattattaggtgcaacagtaaaacccaaattaggtttatctggtaaaaactacggtcgtgtagtatacgaaggtttaaaaggtggtttagacttcttaaaagatgatgaaaacattaactctcaaccatttatgcgttggagagagcgtttcttatactgtatggaagggattaatcgtgctgctgcagcaacaggtgaagttaaaggttcatacttaaacatcactgctggtacaatggaagaagtgtacaaacgtgcagaatatggtaaagcagtaggttctatcattgttatgatcgatttagttatgggttacacagcaatccaaagtgcagctatctgggctcgtaataacgatttaattttacacttacaccgtgcaggtaactcaacttacgctcgccaaaaaaaccatggtattaacttccgtgttatttgtaaatggatgcgtatgtctggtgtagatcacatccacgctggtacagttgttggtaaattagaaggtgatcctttaatgattaaaggtttctatgatactttattgttaacacacttagatgttaacttaccgtacggtattttcttcgaaatgtcatgggcgagtttacgtaaatgtatgccagttgcatctggtggtatccactgtggtcaaatgcaccaattacttcactacttaggtgatgacgtagtattacaatttggtggtggtacaatcggtcaccctgatggtattcaagcaggtgctacagctaaccgtgttgctttagaagcaatggtattagctcgtaacgaaggtgctgattacttcagcaaccaagttggtccacaaattttacgtgatgctgctagaacatgtggtcctttacaaacagctttagacttatggaaagatattccagctccaatagcgtatactaaagttgttgcagttaaaaagctcgtagttgaacctgtggttcaac-cagcggtgtcaa--tttattt-----tgttgct----ctggctggatcatcattgagtggaattagtagagcattaagttgttctgccaagggtactcatcttttactgtgaaaaaattagagtgttcaaagcaggcttatgccgttgaatagattagcatggaataatgagacaaggcttgaatgctattttgttggtttgtgcattgaagtaatgattaatagggacagttgggggtattcgtattccattgtcagaggtgaaattcttggatttctggaagacgaacgactgcgaaagcatttaccaaggatgttttcattaatcaagaacgaaagttaggggatcgaagatgattagatacca-tcgtagtctta
>Pinnularia_cf._isselana_Cal_878_TM
acattccaaggtccagcgacaggtgttattgtagaacgtgagcgtttaaacaaatacggtgctccattattaggtgcaacagtaaaaccaaaattaggtttatctggtaaaaactacggtcgtgtagtatatgaaggtttaaaaggtggtttagacttcttaaaagatgatgaaaacattaactctcaaccatttatgcgttggagagaacgtttcttatactgtatggaaggtattaaccgtgctgctgcagcaacaggtgaagttaaaggttcatacttaaacatcactgctgctacaatggaagaagtttacgcacgtgcagactatgctaaatcagtaggttctataattgttatgatcgatttagttatgggttatacagcaattcaaagtgctgctatttgggctcgtaacaacgattgtattttacacttacaccgtgcaggtaactcaacttacgctcgtcaaaagaatcacggtattaacttccgtgttatctgtaaatggatgcgtatgtctggtgtagatcacatccacgctggtacagttgttggtaaattagaaggtgatcctttaatgattaaaggtttctacgatactttattattaacacacttagatgttaacttaccatacggtattttcttcgaaatgtcatgggctagtttacgtaagtgtatgccagttgcatctggtggtattcactgtggtcaaatgcaccaattaattcactacttaggtgacgacgtagtattacaattcggtggtggtacaatcggtcaccctgatggtattcaagcaggtgctacagctaaccgtgttgctttagaatcaatggtattagctcgtaacgaaggcgctgattatttcagcaaccaagttggtccacaaattttacgtgatgctgctagaacatgcggtcctttacaaacagctttagacttatggaaagatattccagctccaatagcgtatattaaagttgttgcagttaaaaagctcgtagttggacttgtgatagtgc-ctgtgg-tccaa--aatgttt-----tgaaccgat--ggtgcattatcttcttcgggtggaacctgtaaggcattaggttgttttgcagggaatgcccatcgtttactgtgaagaaattagagtgttcaaagcaggcttacgccattgaatagactagcatggaataatgagataggactctggtgctattttgttggtttgtgcactgaagtaatgactaatagggacagttgggggtattcgtattccattgtcagaggtgaaattcttggatttttggaagacgaactactgcgaaagcatttaccaaggatgttttcattaatcaagaacgaaagttaggggatcgaagatgattagatacca-tcgtagtctta
>Pinnularia_sp._11_CS-2011
acattccaaggtccagcgacaggtgttattgtagaacgtgagcgtttaaacaaatacggtgctccattattaggtgcaacagtaaaaccgaaattaggtttatctggtaaaaactatggtcgtgtagtatacgaaggtttaaaaggtggtttagacttcttaaaagatgacgaaaacattaactctcaaccatttatgcgttggagagaacgtttcttaaactgtatggaaggtattaaccgtgctgctgcagcaacaggtgaagttaaaggttcatacttaaacatcactgctggtacaatggaagaagtttatgcacgtgcagaatatgctaaagcagtaggttctgtaattgttatgatcgatttagttatgggttacacagcaatccaaactgcagctatctgggctcgtaacaacgatatgatcttacacttacaccgtgcaggtaactcaacttacgctcgtcaaaagaatcacggtattaatttccgtgttatctgtaaatggatgcgtatgtctggtgtagaccacatccacgctggtacagttgttggtaaattagaaggtgatcctttaatgattaaaggtttctacgatactttattattaacaaacttagaagttaacttaccttacggtattttcttcgacatgtcatgggctagtttacgtaaatgtatgccagttgcatctggtggtattcactgtggtcaaatgcaccaattagtacactacttaggtgatgacgtagtattacaattcggtggtggtacaattggtcaccctgatggtattcaagcaggtgctacagctaaccgtgttgctttagaatcaatgatcttagctcgtaacgaaggtgctgactatttcaacaaccaagttggtccacaaattttacgtgatgctgctaaaacatgtggtcctttacaaacagctttagacttatggaaagatattccagctccaatagcgtatattaaagttgttgcagttaaaaagctcgtagttgaatttgtggaggttt-ccatgg-tccaa--aatgttt-----tggtactct--tgggaacagccatccttggggggaacctgtgaggcattaggttgttttgcgggggatgcccatcatttactgtgaaaaaattagagtgttcaaagcaggcttatgccattgaatagattagcatggaataatgagataggactttggtactattttgttggtttgtgcaccagagtaatgattaatagggacagttgggggtattcgtattccattgtcagaggtgaaattcttggatttttggaagacgaactactgcgaaagcatttaccaaggatgttttcattaatcaagaacgaaagttaggggatcgaagatgattagatacca-tcgtagtctta
>Pinnularia_neglectiformis_Pin_706_F
acattccaaggtccagcgacaggtgttattgtagaacgtgagcgtttaaacaaatacggtgctccattattaggtgcaacagtaaaaccaaaattaggtttatctggtaaaaactacggtcgtgtagtatacgaaggtttaaaaggtggtttagacttcttaaaagatgacgaaaacattaactctcaaccatttatgcgttggagagaacgtttcttaaactgtatggaaggtattaaccgtgctgctgcagcaacaggtgaagttaaaggttcatacttaaacatcactgctggtacaatggaagaagtttatgcacgtgcagaatatgctaaagcagtaggttctgtaattgttatgatcgatttagttatgggttacacagcaatccaaactgcagctatctgggctcgtaacaacgatatgatcttacacttacaccgtgcaggtaactcaacttacgctcgtcaaaagaatcacggtattaatttccgtgttatctgtaaatggatgcgtatgtctggtgtagatcacatccacgctggtacagttgttggtaaattagaaggtgatcctttaatgattaaaggtttctacgatactttattattaacaaacttagaagttaacttaccttacggtattttcttcgatatgtcatgggctagtttacgtaaatgtatgccagttgcatctggtggtattcactgtggtcaaatgcaccaattagtacactacttaggtgatgacgtagtattacaattcggtggtggtacaattggtcaccctgatggaattcaagcaggtgctacagctaaccgtgttgctttagaatcaatgatcttagctcgtaacgaaggtgctgactatttcaacaaccaagttggtccacaaattttacgtgatgctgctaaaacatgtggtcctttacaaacagctttagacttatggaaagatattccagctccaatagcgtatattaaagttgttgcagttaaaaagctcgtagttgaatttgtggaggttt-ccatgg-tccaa--aatgttt-----tggtactct--tgggaacagccatccttggggggaacctgtgaggcattaggttgttttgcgggggatgcccatcatttactgtgaaaaaattagagtgttcaaagcaggcttatgccattgaatagattagcatggaataatgagataggactttggtactattttgttggtttgtgcaccagagtaatgattaatagggacagttgggggtattcgtattccattgtcagaggtgaaattcttggatttctggaagacgaactactgcgaaagcatttaccaaggatgttttcattaatcaagaacgaaagttaggggatcgaagatgattagatacca-tcgtagtctta
>Pinnularia_acuminata_Pin_876_TM
acattccaaggtccagcgacaggtgttattgtagaacgtgagcgtttaaacaaatacggtgctccattattaggtgcaacagtaaaaccaaaattaggtttatctggtaaaaattatggtcgtgtagtatacgaaggtttaaaaggtggtttagacttcttaaaagatgatgaaaacattaactctcaaccattcatgcgttggagagaacgtttcttatactgtatggaaggtattaaccgtgctgcggcagcaacaggtgaagttaaaggttcatacttaaacatcactgctggtacaatggaagaagtttacgcacgtgcagaatatggtaaagcagtaggttctgtaatcgttatgatcgatttagttatgggttacacagcaatccaaactgcagctatctgggctcgtaacaacgatatgattttacacttacaccgtgcaggtaactcgacttacgctcgtcaaaagaatcacggtattaacttccgtgttatctgtaaatggatgcgtatgtctggtgtagatcacatccacgctggtacagttgttggtaaattagaaggtgatcctttaatgattaaaggtttctacgatactttattattaacacatttagatgttaacttaccatacggtattttcttcgaaatgtcatgggctagtttacgtaaatgtatgcctgttgcatctggtggtattcactgtggtcaaatgcaccaattagttcactacttaggcgatgacgtagtattacaattcggtggtggtacaatcggtcaccctgatggtattcaagcaggtgctacagctaaccgtgttgctttagaatcaatgattttagctcgtaacgaaggtgctgattatttcaacaaccaagttggtccacaaattttacgtgatgcggctaaaacatgtggtcctttacaaacagctttagacttatggaaagatattccagctccaatagcgtatattaaagttgttgcagttaaaaagctcgtagttggatttgtggcagtcc-ccgcgg-tccaa--aatgttt-----tggtact-t--cgggtgctggcatccttgggcggaacctgtggggcattaggttgttttgcgggggatgcccatcgtttactgtgaaaaaattagagtgttcaaagcaggcttatgccgttgaatagattagcatggaataatgagataggactttggtactattttgttggtttgcgcaccaaagtaatgattaatagggacagttgggggtattcgtattccattgtcagaggtgaaattcttggatttctggaagacgaactactgcgaaagcatttaccaaggatgttttcattaatcaagaacgaaagttaggggatcgaagatgattagatacca-tcgtagtctta
>VP236
nnnnnnnaaggtccagcgacaggtgttattgtagaacgtgaacgtttaaacaaatacggtgctccattattaggtgcaacagtaaaaccaaaattaggtttatctggtaaaaactacggtcgtgtagtatacgaaggtttaaaaggcggtttagacttcttaaaagatgatgaaaacattaactctcaaccattcatgcgttggagagagcgtttcttatattgtatggaaggtattaaccgtgctgctgcatcaacaggtgaagttaaaggttcatacttaaacatcactgctggtaatatggaagaagtttacagacgtggagaatatgctaaaggagtaggttctgttattgttatggtggatttagttctaggttacacagcaatccaaagtgcagctctttgggctcgtaataacgatttaattttacacttacatcgtgcaggtaactcaacttacgctcgccaaaaaaaccatggtattaacttccgtgttatctgtaaatggatgcgtatgtctggtgtagatcatatccacgctgggacagttgttggtaaattagaaggtgatcctttaatgattaaaggtttctatgatactttattattaacacacttagatgttaacttaccttacggtattttcttcgaaatgtcatgggctagtttacgtaaatgtatgccagttgcatctggtggtattcactgtggtcaaatgcaccaattacttcactatttaggtgatgacgtagtattacaattcggtggtggtacaatcggtcaccctgatggtattcaagcaggtgctacagctaaccgtgttgctttagaagcaatggtattagctcgtaacgaaggtgctgattacttcagcaaccaagttggtccacaaattttacgtgatgctgctagagcatgtggtcctttacaaacagctttagacttatggaaagatnnnnnnnnnnnnnnnnnnnnnnnnnnnnnnnnnnnnnnnnnnaagctcgtagttg-acctgtggttcgac-cacggccgccaa--ggcttttgtcttgtgcgcttg---tggtcggatcatccttgagtggaattggtcgagcattaagttgttcggccaaggggactcatcctttactgtgagaaaattagagtgttcaaagcaggcttaggccgttgaatagattagcatggaataatgagataaggctttgatgctattttgttggtttgtgcatgaaagtaatgattaatagggacagttgggggtattcgtattccattgtcagaggtgaaattcttggatttctggaagacgaacgactgcgaaagcatttaccaaggatgttttcattaatcaagaacgaaagttaggggatcgaagatgattagatacca-tcgtagtctta
>VP280
acattccaaggtccagcgacaggtgttattgtagaacgtgagcgtttaaacaaatacggtgctccattattaggtgcaacagtaaaaccaaaattaggtttatctggtaaaaactatggtcgtgtagtatttgaaggtttaaaaggtggtttagacttcttaaaagatgatgaaaacattaactcacaaccattcatgcgttggagagaacgtttcttaaactgtatggaaggtattaaccgtgcttcatcatcaacaggtgaagttaaaggttcatacttaaacatcactgctggtacaatggaaggcgtttacgaacgtgcagaatatgctaaatcagtaggttctatcattgtgatggttgatttagttctaggttacacagcaatccaatcttctgctatttgggctcgtaacaatgatatgatcattcacttacaccgtgcaggtaactcaacttacgctcgtcaaaaaaatcatggtattaacttccgtgttatttgtaaatggatgcgtatgtctggtgtagatcacatccacgctggtacagttgttggtaaattagaaggtgatcctttaatgattaaaggtttctacgatactttattattaacacatttagatgttaacttaccacacggtttattcttcgaaatgacatgggctagtttacgtaaatgtatgcctgttgcatctggtggtatccactgtggtcaaatgcaccaattagttcactacttaggtgatgacgtagtattacaatttggtggtggtacaattggtcaccctgatggtattcaagcaggtgctacagctaaccgtgttgctttagaatcaatgatattagctcgtaacgaaggtgctgattactttagtaaccaagttggtccacaaattttacgcgatgctgctagaacatgtggtcctttacaaacagcgttagatttatggaaagatnnnnnnnnnnnnnnnnnnnnnnnnnnnnnnnnnnnnnnnnnnaagctcgtagttggatttgtggca-cac-ctgtgg-tccaa--attgttt-----tggtactgc--gtggtgttgccatcgttgggtggaacctgtggggcattaggttgttttgcaggggatatccatcgtttactgtgaaaaaattagagtgttcaaagcaggcttacgccgatgaatatactagcatggaataatgaaataggactttggtactattttgttggtttgcgcaccaaagtaatgattaatagggacagttgggggtattcgtattccattgtcagaggtgaaattcttggatttttggaagacgaactactgcgaaagcatttaccaaggatgttttcattaatcaagaacgaaagttaggggatcgaagatgattagatacca-tcgtagtctta
>VP284
nnnnnnnaaggtccagcgacaggtgttattgtagaacgtgagcgtttaaacaaatacggtactccattattaggtgcaacagtaaaaccaaaattaggtttatctggtaaaaactacggtcgtgtagtatacgaaggtttaaaaggtggtttagacttcttaaaagatgatgaaaacattaactctcaaccatttatgcgttggagagaacgtttcttaaactgtatggaaggtattaaccgtgctgcttctgcaacaggtgaagttaaaggttcatacttaaacatcactgctggtacaatggaaaacgtttacgaacgtgctgaatatgctaaatcagtaggttctgtaattgttatgatcgacttagttatgggttacacagcaatccaatcttcagcgatctgggctcgtaacaacgatatgattttacacttacaccgtgcaggtaactcaacttacgctcgtcaaaaaaatcatggtattaacttccgtgttatttgtaaatggatgcgtatgtcaggtgtagatcacatccacgctggtacagttgttggtaaattagaaggtgatcctttaatgattaaaggtttctacgatactttattattaactcatttagatgttaacttaccatacggtatcttcttcgaaatgtcatgggctagtttacgtaaatgtatgcctgttgcatctggtggtatccactgtggtcaaatgcaccaattaattcactatttaggtgatgacgttgtattacaatttggtggtggtacaattggtcaccctgatggtattcaagcaggtgctacagctaaccgtgttgctttagaagcaatggtattagctcgtaacgaaggtgctgattacttcaacaaccaagttggtccacaaattttacgcgatgctgctagaacatgtggtcctttacaaacagctttagatttatggaaagatnnnnnnnnnnnnnnnnnnnnnnnnnnnnnnnnnnnnnnnnnnaagctcgtagttggatttgtggtgctgc-ctgcag-tccaa--ttagctt-----tggtgctag--cgggtggtgccatctttgggtggaacctgtagggcattagcttgttttgcaggggagatccatcgtttactgtgaaaaaattagagtgttcaaagcaggcttacgccattgaatatactagcatggaataatgaaataggactttggtactattttgttggtttgcgcgccaaagtaatgattaatagggacagttgggggtattcgtattccatagtcagaggtgaaattcttggatttttggaagacgaactactgcgaaagcatttaccaaggatgttttcattaatcaagaacgaaagttaggggatcgaagatgattagataccattcgtagtctta
>VP289
nnnnnnnaaggtccagcgacaggtgttattgtagaacgtgagcgtttaaacaaatacggtactccattattaggtgcaacagtaaaaccaaaattaggtttatctggtaaaaactacggtcgtgtagtatacgaaggtttaaaaggtggtttagacttcttaaaagatgatgaaaacattaactctcaaccatttatgcgttggagagagcgtttcttaaactgtatggaaggtattaaccgtgctgcttctgcaacaggtgaagttaaaggttcatacttaaacatcactgctggtacaatggaaaacgtttacgaacgtgctgaatatgctaaatcagtaggttctgtaattgttatgatcgacttagttatgggttacacagcaatccaatcttcagcgatctgggctcgtaacaacgatatgattttacacttacaccgtgcaggtaactcaacttacgctcgtcaaaaaaatcatggtattaacttccgtgttatttgtaaatggatgcgtatgtctggtgtagatcacatccacgctggtacagttgttggtaaattagaaggtgatcctttaatgattaaaggtttctacgatactttattattaactcatttagatgttaacttaccatacggtatcttcttcgaaatgtcatgggctagtttacgtaaatgtatgcctgttgcatctggtggtatccactgtggtcaaatgcaccaattaattcactatttaggtgatgacgttgtattacaatttggtggtggtacaattggtcaccctgatggtattcaagctggtgctacagctaaccgtgttgctttagaagcaatggtactagctcgtaacgaaggtgctgattacttcaataaccaagttggtccacaaattttacgcgacgctgctagaacatgtggtcctttacaaacagctttagatttatggaaagatnnnnnnnnnnnnnnnnnnnnnnnnnnnnnnnnnnnnnnnnnnaagctcgtagttggatttgtgatgttgc-ctgcag-tccaa--ttagctt-----tggtgctag--cgggtggcgtcatctttgggtggaacctgtagggcattagcttgttttgcaggggatgctcatcgtttactgtgaaaaaattagagtgttcaaagcaggcttacgccgatgaatatactagcatggaataatgaaataggactttggtactattttgttggtttgcgcgccaaagtaatgattaatagggacagttgggggtattcgtattccatagtcagaggtgaaattcttggatttttggaagacgaactactgcgaaagcatttaccaaggatgttttcattaatcaagaacgaaagttaggggatcgaagatgattagataccattcgtagtctta
>VP290
nnnttccaaggtccagcgacaggtgttattgtagaacgtgagcgtttaaacaaatacggtactccattattaggtgcaacagtaaaaccaaaattaggtttatctggtaaaaactacggtcgtgtagtatacgaaggtttaaaaggtggtttagacttcttaaaagatgacgaaaacattaactctcaaccatttatgcgttggagagagcgtttcttaaactgtatggaaggtattaaccgtgctgcttctgcaacaggtgaagttaaaggttcatacttaaacatcactgctggtacaatggaaaacgtttacgaacgtgctgaatatgctaaatcagtaggttctgtaattgttatgatcgacttagttatgggttacacagcaatccaatcttcagcgatctgggctcgtaacaacgatatgattttacacttacaccgtgcaggtaactcaacttacgctcgtcaaaaaaatcatggtattaacttccgtgttatttgtaaatggatgcgtatgtctggtgtagatcacatccacgctggtacagttgttggtaaattagaaggtgatcctttaatgattaaaggtttctacgatactttattattaactcatttagatgttaacttaccatacggtatcttcttcgaaatgtcatgggctagtttacgtaaatgtatgcctgttgcatctggtggtatccactgtggtcaaatgcaccaattaattcactatttaggtgatgacgttgtattacaatttggtggtggtacaattggtcaccctgatggtattcaagcaggtgctacagctaaccgtgttgctttagaagcaatggtattagctcgtaacgaaggtgctgattacttcaataaccaagttggtccacaaattttacgcgatgctgctagaacatgtggtcctttacaaacagctttagatttatggaaagatnnnnnnnnnnnnnnnnnnnnnnnnnnnnnnnnnnnnnnnnnnaagctcgtagttggatttgtggtgctgc-ctgcag-tccaa--ttagctt-----tggtgctag--cgggtggtgccatctttggatggaacctgtagggcattagcttgtcttgcaggggatattcatcgtttactgtgaaaaaattagagtgttcaaagcaggcttacgccgttgaatatactagcatggaataatgaaataggactttggtactattttgttggtttgcgcgccaaagtaatgattaatagggacagttgggggtattcgtattccatagtcagaggtgaaattcttggatttttggaagacgaactactgcgaaagcatttaccaaggatgttttcattaatcaagaacgaaagttaggggatcgaagatgattagataccattcgtagtctta
>VP292
nnnnnccaaggtccagcgacaggtgttattgtagaacgtgagcgtttaaacaaatacggtactccattattaggtgcaacagtaaaaccaaaattaggtttatctggtaaaaactacggtcgtgtagtatacgaaggtttaaaaggtggtttagacttcttaaaagatgatgaaaacattaactctcaaccatttatgcgttggagagagcgtttcttaaactgtatggaaggtattaaccgtgctgcttctgcaacaggtgaagttaaaggttcatacttaaacatcactgctggtacaatggaaaacgtttacgaacgtgctgaatatgctaaatcagtaggttctgtaattgttatgatcgacttagttatgggttacacagcaatccaatcttcagcgatctgggctcgtaacaacgatatgattttacacttacaccgtgcaggtaactcaacttacgctcgtcaaaaaaatcatggtattaacttccgtgttatttgtaaatggatgcgtatgtctggtgtagatcacatccacgctggtacagttgttggtaaattagaaggtgatcctttaatgattaaaggtttctacgatactttattattaactcatttagatgttaacttaccatacggtatcttcttcgaaatgtcatgggctagtttacgtaaatgtatgcctgttgcatctggtggtatccactgtggtcaaatgcaccaattaattcactatttaggtgatgacgttgtattacaatttggtggtggtacaattggtcaccctgatggtattcaagctggtgctacagctaaccgtgttgctttagaagcaatggtactagctcgtaacgaaggtgctgattacttcaataaccaagttggtccacaaattttacgcgacgctgctagaacatgtggtcctttacaaacagctttagatttatggaaagatnnnnnnnnnnnnnnnnnnnnnnnnnnnnnnnnnnnnnnnnnnaagctcgtagttggatttgtgatgttgc-ctgcag-tccaa--ttagctt-----tggtgctag--cgggtggcgtcatctttgggtggaacctgtagggcattagcttgttttgcaggggatgctcatcgtttactgtgaaaaaattagagtgttcaaagcaggcttacgccgatgaatatactagcatggaataatgaaataggactttggtactattttgttggtttgcgcgccaaagtaatgattaatagggacagttgggggtattcgtattccatagtcagaggtgaaattcttggatttttggaagacgaactactgcgaaagcatttaccaaggatgttttcattaatcaagaacgaaagttaggggatcgaagatgattagataccattcgtagtctta
>VP294
nnnnnnnaaggtccagcgacaggtgttattgtagaacgtgagcgtttaaacaaatacggtactccattattaggtgcaacagtaaaaccaaaattaggtttatctggtaaaaactacggtcgtgtagtatacgaaggtttaaaaggtggtttagacttcttaaaagatgacgaaaacattaactctcaaccatttatgcgttggagagagcgtttcttaaactgtatggaaggtattaaccgtgctgcttctgcaacaggtgaagttaaaggttcatacttaaacatcactgctggtacaatggaaaacgtttacgaacgtgctgaatatgctaaatcagtaggttctgtaattgttatgatcgacttagttatgggttacacagcaatccaatcttcagcgatctgggctcgtaacaacgatatgattttacacttacaccgtgcaggtaactcaacttacgctcgtcaaaaaaatcatggtattaacttccgtgttatttgtaaatggatgcgtatgtctggtgtagatcacatccacgctggtacagttgttggtaaattagaaggtgatcctttaatgattaaaggtttctacgatactttattattaactcatttagatgttaacttaccatacggtatcttcttcgaaatgtcatgggctagtttacgtaaatgtatgcctgttgcatctggtggtatccactgtggtcaaatgcaccaattaattcactatttaggtgatgacgttgtattacaatttggtggtggtacaattggtcaccctgatggtattcaagcaggtgctacagctaaccgtgttgctttagaagcaatggtattagctcgtaacgaaggtgctgattacttcaataaccaagttggtccacaaattttacgcgatgctgctagaacatgtggtcctttacaaacagctttagatttatggaaagatnnnnnnnnnnnnnnnnnnnnnnnnnnnnnnnnnnnnnnnnnnaagctcgtagttggatttgtggtgctgc-ctgcag-tccaa--ttagctt-----tggtgctag--cgggtggtgccatctttggatggaacctgtagggcattagcttgttttgcaggggatattcatcgtttactgtgaaaaaattagagtgttcaaagcaggcttacgccgttgaatatactagcatggaataatgaaataggactttggtactattttgttggtttgcgcgccaaagtaatgattaatagggacagttgggggtattcgtattccatagtcagaggtgaaattcttggatttttggaagacgaactactgcgaaagcatttaccaaggatgttttcattaatcaagaacgaaagttaggggatcgaagatgattagatacca-tcgtagtctta
>VP563
nnnnnnnnnnnnnnnnnnnnnnnnnnnnnnnnnnnnnntgaacgtttaaacaaataccgtgctccattattaggtgcaacagtaaaaccaaaattaggtttatctggtaaaaactatggtcgtgtagtatacgaaggtttaaaaggtggtttagacttcttaaaagatgacgaaaacattaactctcaaccattcatgcgttggagagaacgtttcttaaactgtatggaaggtattaaccgtgcttctgcatcaacaggtgaaactaaaggttcatacttaaacatcactgctggtaacatggaagaagtttacgtacgtgctaactatgcaaaagcagtaggttctgttattgttatgatcgacttagttatgggttacacagcaattcaaagttctgctatttgggctcgtaacaacgatatgatcttacacttacaccgtgctggtaactctacttacgctcgtcaaaagaaccatggtattaacttccgtgttatctgtaaatggatgcgtatgtctggtgtagatcacatccacgctggtacagttgtaggtaaattagaaggtgatcctttaatgattaaaggtttctacgatactttattattaacacacttaaatgttaacttaccatacggtatcttcttcgaaatgtcatgggctagtttacgtaaatgtatgcctgttgcatctggtggtatccactgtggtcaaatgcaccaattaatttactacttaggtgacgacgtagtattacaattcggtggtggtacaattggtcacccagatggtattcaagcaggtgctacagctaaccgtgttgctttagaagcaatggtattagctcgtaacgaaggttctgattacttcaataaccaagttggtccactaattttacgcgatgcagctagaacatgtggtcctttacaaacagctttagatttatggaaagatnnnnnnnnnnnnnnnnnnnnnnnnnnnnnnnnnnnnnnnnnnaagctcgtagttggatgtgtggtgcctg-gcgcgg-tccaa-taatgttt-----tggtgctgc--gttgaggtgccatctttgggtggaacctgtggggcattaggttgttctgcaggggatgcccatcgtttactgtgaaaaaattagagtgttctaagcaggcttacgccgttgaatagattagcatggaataatgagataggactctggtgctattttgttggtttgtgcgtcggagtaatgattaatagggaccgttgggggtattcgtattccattgtcagaggtgaaattcttggatttctggaagacgaactactgcgaaagcatttaccaaggatgttttcattaatcaagaacgaaagttaggggatcgaagatgattagatacca-tcgtagtctta
