# Supplementary material for: Phylogeny and Fatty Acid Profiles of New Pinnularia (Bacillariophyta) Species from Soils of Vietnam
Source: Cells. 2022 Aug 7;11(15):2446. doi: 10.3390/cells11152446 (PMC9368540; doi:10.3390/cells11152446)
Supplement: Supplementary file 1 [file cells-11-02446-s001.zip › Appendix S2.txt]

#NEXUS
begin taxa;
	dimensions ntax=82;
	taxlabels
	008_Sellaphora_pupula_EF143312
	009_Sellaphora_capitata_EF143295
	010_Sellaphora_blackfordensis_JN418669
	011_Sellaphora_auldreekie_EF143276
	012_Pinnularia_termitina_HQ912465
	013_Caloneis_lewisii_HQ912444_
	014_Pinnularia_brebissonii_HQ912468
	045_Sellaphora_minima_KF959642
	071_Pinnularia_acrosphaeria_KM349970
	072_Pinnularia_acrosphaeria_KM350028
	073_Pinnularia_amphisbaena_KM084980
	074_Pinnularia_amphisbaena_KM349972
	075_Pinnularia_baicalodivergens_KM349990
	076_Pinnularia_baicalodivergens_KM349992
	077_Pinnularia_borealis_JN418640
	'078_Pinnularia_borealis_var._subislandica_JN418645'
	'079_Pinnularia_cf._subgibba_var._sublinearis_KM350013'
	080_Pinnularia_fontinalis_KM349999
	081_Pinnularia_fontinalis_KM350016
	082_Pinnularia_kattiensis_KM350040
	083_Pinnularia_kattiensis_KM350043
	084_Pinnularia_neomajor_KM349974
	085_Pinnularia_neomajor_KM349983
	086_Pinnularia_parvulissima_KM349982
	087_Pinnularia_shivae_KM350050
	088_Pinnularia_silicula_KM084948
	'089_Pinnularia_sp._KM349980'
	'090_Pinnularia_sp._KM349981'
	091_Pinnularia_stomatophora_KM350019
	'092_Pinnularia_subgibba_var._sublinearis_KM349971'
	093_Pinnularia_valida_KM350037
	094_Pinnularia_viridiformis_JN418644
	095_Pinnularia_viridiformis_KM349973
	096_Pinnularia_viridiformis_group_KM349993
	097_Pinnularia_viridis_KM350020
	'098_Pinnularia_subcapitata_var._elongata__Wie_c_JN418649'
	099_Pinnularia_subanglica_strain_Pin_650_K_JN418668
	'100_Pinnularia_sp._6_CS_2011_JN418651'
	'101_Pinnularia_sp._1_CS_2011_JN418642'
	102_Pinnularia_parvulissima_strain_Pin_877_TM_JN418661
	103_Pinnularia_nodosa_Pin_885_TM_JN418657
	104_Pinnularia_grunowii_strain_Pin_889_MG_JN418658
	'105_Pinnularia_cf._marchica_strain__Ecrins4_a_JN418639'
	'106_Pinnularia_cf._gibba_EF143304'
	'107_Pinnularia_borealis_complex_sp._REU16_05_15_MN941341'
	108_Pinnularia_anglica_AT_100Gel01_AM710446
	109_Pinnularia_divergens_D31_023_KM350034
	110_Pinnularia_microstauron_AT_113Gel11_AM710449
	'111_Pinnularia_microstauron_AT_69.06_AM710450'
	112_Pinnularia_obscura_AT_70Gel12b_AM710452
	201_Pinnularia_mesolepta_AT_160Gel30_AM710461
	'202_Pinnularia_viridis_AT_161.02_AM710490'
	'203_Pinnularia_substreptoraphe_AT_70.09_AM710503'
	'204_Pinnularia_cf._microstauron__B2_c_JN418638'
	205_Pinnularia_neomajor__Tor1_a_JN418641
	'206_Pinnularia_sp._1_CS_2011_JN418642'
	'207_Pinnularia_cf._altiplanensis__Tor11_b_JN418643'
	'208_Pinnularia_sp._2_CS_2011_JN418646'
	'209_Pinnularia_sp._3_CS_2011_JN418647'
	'210_Pinnularia_sp._4_CS_2011_JN418648'
	'211_Pinnularia_sp._5_CS_2011_JN418650'
	'212_Pinnularia_sp._6_CS_2011_JN418651'
	'213_Pinnularia_sp._7_CS_2011_JN418652'
	'214_Pinnularia_sp._8_CS_2011_JN418653'
	'215_Pinnularia_subcommutata_var._nonfasciata_Corsea_10_JN418654'
	216_Pinnularia_neomajor_Corsea_2_JN418655
	'217_Pinnularia_sp._9_CS_2011_JN418656'
	218_Pinnularia_viridiformis_strain_Pin_870_MG_JN418659
	'219_Pinnularia_sp._10_CS_2011_JN418660'
	220_Pinnularia_borealis_Alka_1_JN418662
	'221_Pinnularia_cf._isselana_Cal_878_TM_JN418664'
	'222_Pinnularia_sp._11_CS_2011_JN418665'
	223_Pinnularia_neglectiformis_Pin_706_F_JN418666
	224_Pinnularia_acuminata_Pin_876_TM_JN418667
	VP236
	VP280
	VP284
	VP289
	VP290
	VP292
	VP294
	VP563
;
end;
begin trees;
	tree TREE1 = [&R] (((((((((('090_Pinnularia_sp._KM349981'[&length_range={0.003837608525390453,0.34810337152209686},height_95%_HPD={0.0,4.163336342344337E-17},length_95%_HPD={0.006740615259519231,0.015059253210272915},rate=1.0,length=0.010740907357823433,length_median=0.010537052742300905,height_median=1.3877787807814457E-17,height_range={0.0,7.105427357601002E-15},height=1.8980181036748258E-17]:0…
end;
begin figtree;
	set appearance.backgroundColorAttribute="Default";
	set appearance.backgroundColour=#ffffff;
	set appearance.branchColorAttribute="User selection";
	set appearance.branchColorGradient=false;
	set appearance.branchLineWidth=1.0;
	set appearance.branchMinLineWidth=0.0;
	set appearance.branchWidthAttribute="Fixed";
	set appearance.foregroundColour=#000000;
	set appearance.hilightingGradient=false;
	set appearance.selectionColour=#2d3680;
	set branchLabels.colorAttribute="User selection";
	set branchLabels.displayAttribute="Branch times";
	set branchLabels.fontName="sansserif";
	set branchLabels.fontSize=8;
	set branchLabels.fontStyle=0;
	set branchLabels.isShown=false;
	set branchLabels.significantDigits=4;
	set layout.expansion=211;
	set layout.layoutType="RECTILINEAR";
	set layout.zoom=455;
	set legend.attribute="height";
	set legend.fontSize=10.0;
	set legend.isShown=false;
	set legend.significantDigits=4;
	set nodeBars.barWidth=4.0;
	set nodeBars.displayAttribute="height_95%_HPD";
	set nodeBars.isShown=false;
	set nodeLabels.colorAttribute="User selection";
	set nodeLabels.displayAttribute="posterior";
	set nodeLabels.fontName="sansserif";
	set nodeLabels.fontSize=10;
	set nodeLabels.fontStyle=0;
	set nodeLabels.isShown=true;
	set nodeLabels.significantDigits=2;
	set nodeShapeExternal.colourAttribute="User selection";
	set nodeShapeExternal.isShown=false;
	set nodeShapeExternal.minSize=10.0;
	set nodeShapeExternal.scaleType=Width;
	set nodeShapeExternal.shapeType=Circle;
	set nodeShapeExternal.size=4.0;
	set nodeShapeExternal.sizeAttribute="Fixed";
	set nodeShapeInternal.colourAttribute="User selection";
	set nodeShapeInternal.isShown=false;
	set nodeShapeInternal.minSize=10.0;
	set nodeShapeInternal.scaleType=Width;
	set nodeShapeInternal.shapeType=Circle;
	set nodeShapeInternal.size=4.0;
	set nodeShapeInternal.sizeAttribute="Fixed";
	set polarLayout.alignTipLabels=false;
	set polarLayout.angularRange=0;
	set polarLayout.rootAngle=0;
	set polarLayout.rootLength=100;
	set polarLayout.showRoot=true;
	set radialLayout.spread=0.0;
	set rectilinearLayout.alignTipLabels=false;
	set rectilinearLayout.curvature=0;
	set rectilinearLayout.rootLength=10000;
	set scale.offsetAge=0.0;
	set scale.rootAge=1.0;
	set scale.scaleFactor=1.0;
	set scale.scaleRoot=false;
	set scaleAxis.automaticScale=true;
	set scaleAxis.fontSize=8.0;
	set scaleAxis.isShown=false;
	set scaleAxis.lineWidth=1.0;
	set scaleAxis.majorTicks=1.0;
	set scaleAxis.minorTicks=0.5;
	set scaleAxis.origin=0.0;
	set scaleAxis.reverseAxis=false;
	set scaleAxis.showGrid=true;
	set scaleBar.automaticScale=true;
	set scaleBar.fontSize=10.0;
	set scaleBar.isShown=true;
	set scaleBar.lineWidth=1.0;
	set scaleBar.scaleRange=0.0;
	set tipLabels.colorAttribute="User selection";
	set tipLabels.displayAttribute="Names";
	set tipLabels.fontName="sansserif";
	set tipLabels.fontSize=11;
	set tipLabels.fontStyle=0;
	set tipLabels.isShown=true;
	set tipLabels.significantDigits=4;
	set trees.order=true;
	set trees.orderType="increasing";
	set trees.rooting=true;
	set trees.rootingType="User Selection";
	set trees.transform=true;
	set trees.transformType="cladogram";
end;
